# Supplementary material for: Using the Coefficient of Conformism of a Correlative Prediction in Simulation of Cardiotoxicity
Source: Toxics. 2025 Apr 16;13(4):309. doi: 10.3390/toxics13040309 (PMC12031301; doi:10.3390/toxics13040309)
Supplement: Supplementary file 1 [file toxics-13-00309-s001.zip]

Archive with 1 entries (1 files):
- toxics-3502571-supplementary.xlsx
