# Supplementary material for: Using the Coefficient of Conformism of a Correlative Prediction in Simulation of Cardiotoxicity
Source: Toxics. 2025 Apr 16;13(4):309. doi: 10.3390/toxics13040309 (PMC12031301; doi:10.3390/toxics13040309)
Supplement: Supplementary file 1 [file toxics-13-00309-s001.zip › toxics-3502571-supplementary.xlsx]

## Sheet: Table S1 
Set	ID	SMILES	DCW	Expr	Calc	Expr-Calc	DefectSMILES	Applicability
A	1	Fc1ccc(cc1)C(N1CCNCC1)c1ccc(F)cc1	20.8129	-0.204	-1.03	0.826	2.086	YES
V	2	CN1CCN(CC1)C1=Nc2ccccc2Nc2sc(CO)cc12	23.5956	-1.064	-0.7138	-0.3502	11.0951	YES
A	3	Fc1ccc(cc1)C(=O)c1ccc(F)cc1	14.1565	-1.857	-1.7863	-0.0707	1.0804	YES
V	4	OC(c1ccc(F)cc1)c1ccc(F)cc1	19.7316	-1.996	-1.1528	-0.8432	1.0645	YES
A	5	Nc1ccncc1	10.22	-3.643	-2.2336	-1.4094	1.0484	YES
V	6	O=c1ccc2c(OCCCCc3ccccc3)c3ccoc3cc2o1	24.5312	-0.699	-0.6075	-0.0915	7.0977	YES
V	7	CCCNC[C@@H](O)COc1ccc(O)cc1C(=O)CCc1ccccc1	23.2646	-0.274	-0.7514	0.4774	0.0958	YES
V	8	CCCNC[C@H](O)COc1ccc(O)cc1C(=O)CCc1ccccc1	23.1744	-0.274	-0.7616	0.4876	0.0959	YES
C	9	Cc1nc2CC[C@@H](O)Cn2c(=O)c1CCN1CCC(CC1)c1noc2cc(F)ccc12	29.3862	-0.114	-0.0558	-0.0582	8.1707	YES
V	10	Cc1nc2CC[C@H](O)Cn2c(=O)c1CCN1CCC(CC1)c1noc2cc(F)ccc12	29.296	-0.114	-0.066	-0.048	8.1708	YES
V	11	CC[C@@H](OC(C)=O)C(C[C@H](C)N(C)C)(c1ccccc1)c1ccccc1	23.5137	-0.477	-0.7231	0.2461	1.0925	YES
P	12	CC[C@H](OC(C)=O)C(C[C@H](C)N(C)C)(c1ccccc1)c1ccccc1	23.4236	-0.477	-0.7333	0.2563	1.0926	YES
C	13	CC[C@@H](OC(C)=O)C(C[C@@H](C)N(C)C)(c1ccccc1)c1ccccc1	23.6039	-0.477	-0.7128	0.2358	1.0924	YES
P	14	CC[C@H](OC(C)=O)C(C[C@@H](C)N(C)C)(c1ccccc1)c1ccccc1	23.5137	-0.477	-0.7231	0.2461	1.0925	YES
V	15	[H][C@]12CN(Cc3ccccc3)C[C@]([H])(CN(C1)C(=O)c1ccc(N)cc1)C2	23.82	-0.556	-0.6883	0.1323	6.1329	YES
V	16	CCCCc1oc2ccccc2c1C(=O)c1cc(I)c(OCCN(CC)CC)c(I)c1	31.759	-0.447	0.2138	-0.6608	6.1109	YES
C	17	CN(C)CC\C=C1\c2ccccc2CCc2ccccc12	22.4216	-1	-0.8472	-0.1528	13.0685	No
C	18	COc1cc(NS(C)(=O)=O)ccc1Nc1c2ccccc2nc2ccccc12	42.7552	0.678	1.4633	-0.7853	3.1408	YES
C	19	CCCN[C@H](C)C(=O)Nc1c(C)csc1C(=O)OC	-0.2373	-2.35	-3.4219	1.0719	2.0916	YES
C	20	CCCN[C@@H](C)C(=O)Nc1c(C)csc1C(=O)OC	-0.1472	-2.35	-3.4117	1.0617	2.0915	YES
V	21	COc1ccc(CCN2CCC(CC2)Nc2nc3ccccc3n2Cc2ccc(F)cc2)cc1	36.7388	0	0.7797	-0.7797	11.1494	YES
P	22	CN1[C@H]2CC[C@H]1C[C@H](C2)OC(=O)C(O)c1ccccc1	17.0399	0.252	-1.4587	1.7107	3.0972	YES
P	23	CN1CCN(CCCCN2C(=O)CN(\N=C\c3ccc(o3)-c3ccc(Cl)cc3)C2=O)CC1	19.3132	0.215	-1.2004	1.4154	22.2232	No
V	24	CC(=O)OCOC(=O)CN(CC(=O)OCOC(C)=O)c1ccccc1OCCOc1ccccc1N(CC(=O)OCOC(C)=O)CC(=O)OCOC(C)=O	30.0564	-0.114	0.0204	-0.1344	9.1773	YES
A	25	CCN(CC)Cc1ccc2CC(CCc2c1)N1CCN(CCc2ccc(F)cc2)CC1=O	23.4018	-0.908	-0.7358	-0.1722	2.1556	YES
C	26	CCN(CC)Cc1ccc2CC(CCc2c1)N1CCN(CCc2ccc(Cl)cc2)CC1=O	28.4803	-0.519	-0.1587	-0.3603	1.1826	YES
C	27	CCN(CC)Cc1ccc2CC(CCc2c1)N1CCN(CCc2cccc(c2)C(F)(F)F)CC1=O	23.5771	-0.23	-0.7159	0.4859	1.1885	YES
V	28	CCN(CC)Cc1ccc2CC(CCc2c1)N1CCN(CCC2CCCCC2)CC1=O	24.4661	-0.519	-0.6149	0.0959	0.1569	YES
C	29	CCN(CC)Cc1ccc2CC(CCc2c1)N1CCN(CCc2cccs2)CC1=O	21.3899	-1.121	-0.9644	-0.1566	4.1384	YES
V	30	Fc1ccc(CCN2CCN(C3CCc4cc(CN5CCC(CC5)C(F)(F)F)ccc4C3)C(=O)C2)cc1	26.4418	-0.301	-0.3904	0.0894	14.2617	No
C	31	Fc1ccc(CCN2CCN(C3CCc4cc(Cn5ccnc5)ccc4C3)C(=O)C2)cc1	25.249	-0.602	-0.5259	-0.0761	18.2483	No
A	32	Fc1ccc(CCN2CCN(C3CCc4cc(CN5CCOCC5)ccc4C3)C(=O)C2)cc1	24.92	-1.041	-0.5633	-0.4777	17.2374	No
C	33	CS(=O)(=O)N1CCN(CC1)Cc1ccc2CC(CCc2c1)N1CCN(CCc2ccc(F)cc2)CC1=O	21.8739	-1.114	-0.9094	-0.2046	12.1938	No
P	34	Fc1ccc(CCN2CCN(C3CCc4cc(CN5CCS(=O)(=O)CC5)ccc4C3)C(=O)C2)cc1	23.4985	-1.38	-0.7248	-0.6552	28.2451	No
V	35	CC(=O)N1CCN(CC1)Cc1ccc2CC(CCc2c1)N1CCN(CCc2ccc(F)cc2)CC1=O	26.7014	-1.398	-0.3609	-1.0371	5.171	YES
V	36	CN(C)C(=O)C(CO)N(C)Cc1ccc2CC(CCc2c1)N1CCN(CCc2ccc(F)cc2)CC1=O	15.977	-1.398	-1.5795	0.1815	5.186	YES
A	37	Clc1ccc2n(cc(C3CCN(CC3)CCN3CCNC3=O)c2c1)-c1ccccc1	42.83	1.046	1.4718	-0.4258	10.1781	YES
P	38	Fc1ccc(cc1)-n1cc(C2CCN(CC2)CCN2CCNC2=S)c2ccccc12	43.4957	2	1.5475	0.4525	10.2147	YES
V	39	CC(C)(O)c1ccc(cc1)[C@H](O)CCCN1CCC(CC1)C(O)(c1ccccc1)c1ccccc1	35.0453	0.337	0.5873	-0.2503	0.1157	YES
C	40	CC(C)(O)c1ccc(cc1)[C@@H](O)CCCN1CCC(CC1)C(O)(c1ccccc1)c1ccccc1	35.1355	0.337	0.5975	-0.2605	0.1156	YES
A	41	Fc1ccc(cc1)N1C[C@@H](C2CCN(CC2)CCN2CCNC2=O)c2ccccc12	38.2879	1.699	0.9557	0.7433	5.1988	YES
A	42	Fc1ccc(cc1)N1C[C@H](C2CCN(CC2)CCN2CCNC2=O)c2ccccc12	38.1978	1.699	0.9455	0.7535	5.1989	YES
V	43	Fc1ccc(cc1)-n1cc(C2CCNCC2)c2cc(Cl)ccc12	34.0803	0.699	0.4776	0.2214	3.1821	YES
A	44	CN(C)Cc1cn(-c2ccc(F)cc2)c2ccc(Cl)cc12	30.8796	2	0.1139	1.8861	2.1567	YES
A	45	CCCc1cn(-c2ccc(F)cc2)c2ccc(Cl)cc12	25.2817	-1.415	-0.5222	-0.8928	2.1408	YES
P	46	CCC(CC)c1cn(-c2ccc(F)cc2)c2ccc(Cl)cc12	30.1795	-0.17	0.0344	-0.2044	2.1406	YES
C	47	C[C@@H](O)c1cn(-c2ccc(F)cc2)c2ccc(Cl)cc12	24.6975	-0.658	-0.5886	-0.0694	3.1436	YES
V	48	C[C@H](O)c1cn(-c2ccc(F)cc2)c2ccc(Cl)cc12	24.6073	-0.658	-0.5988	-0.0592	3.1436	YES
C	49	CCC(=O)c1cn(-c2ccc(F)cc2)c2ccc(Cl)cc12	26.7978	-0.29	-0.3499	0.0599	4.1518	YES
P	50	Fc1ccc(cc1)-n1cc(C2=CCN(CCN3CCNC3=O)CC2)c2cc(Cl)ccc12	36.5454	2	0.7577	1.2423	14.2332	No
A	51	CCC(O)(CC)c1cn(-c2ccc(F)cc2)c2ccc(Cl)cc12	28.5253	-1.196	-0.1536	-1.0424	3.1588	YES
C	52	CC[C@@H](O)c1cn(-c2ccc(F)cc2)c2ccc(Cl)cc12	26.6206	-0.342	-0.37	0.028	3.1445	YES
V	53	CC[C@H](O)c1cn(-c2ccc(F)cc2)c2ccc(Cl)cc12	26.5304	-0.342	-0.3803	0.0383	3.1446	YES
C	54	CCc1cn(-c2ccc(F)cc2)c2ccc(Cl)cc12	23.5122	-0.544	-0.7233	0.1793	2.1392	YES
P	55	Fc1ccc(cc1)-n1cc(C2CCN(CC2)CCN2CCNC2=O)c2ccccc12	39.7697	2	1.1241	0.8759	3.2321	YES
P	56	OC(=O)Cc1ccc(cc1)-n1cc(C2CCN(CC2)CCN2CCNC2=O)c2cc(Cl)ccc12	33.3693	0.237	0.3968	-0.1598	4.2651	YES
A	57	OC(=O)c1ccc(cc1)-n1cc(C2CCN(CC2)CCN2CCNC2=O)c2cc(Cl)ccc12	34.4763	-1.875	0.5226	-2.3976	4.2554	YES
C	58	Clc1ccc2n(cc(C3CCN(CC3)CCN3CCNC3=O)c2c1)C1CCCCC1	41.3104	0.854	1.2992	-0.4452	10.1574	YES
V	59	COC(=O)Cc1ccc(cc1)-n1cc(C2CCN(CC2)CCN2CCNC2=O)c2cc(Cl)ccc12	34.6748	0.886	0.5452	0.3408	4.2702	YES
P	60	COC(=O)c1ccc(cc1)-n1cc(C2CCN(CC2)CCN2CCNC2=O)c2cc(Cl)ccc12	35.7818	1.398	0.6709	0.7271	4.2605	YES
P	61	COc1ccc(CCN(C)CCCN(C(=O)c2ccc(cc2)[N+]([O-])=O)c2ccc(OC)c(OC)c2)cc1OC	32.8645	1.699	0.3394	1.3596	6.1558	YES
C	62	COc1cc2CCN3[C@@H](Cc4ccc(OC)c(OC)c4[C@@H]3Cc3ccccc3)c2cc1OC	21.1277	-1.146	-0.9942	-0.1518	8.2027	YES
V	63	COc1cc2CCN3[C@H](Cc4ccc(OC)c(OC)c4[C@@H]3Cc3ccccc3)c2cc1OC	21.0375	-1.146	-1.0044	-0.1416	8.2028	YES
V	64	COc1cc2CCN3[C@@H](Cc4ccc(OC)c(OC)c4[C@H]3Cc3ccccc3)c2cc1OC	21.0375	-1.146	-1.0044	-0.1416	8.2028	YES
A	65	COc1cc2CCN3[C@H](Cc4ccc(OC)c(OC)c4[C@H]3Cc3ccccc3)c2cc1OC	20.9473	-1.146	-1.0147	-0.1313	8.2028	YES
V	66	Fc1ccc(cc1)C(=O)CCCN1CCC(CC1)n1c2ccccc2[nH]c1=O	28.3961	0	-0.1683	0.1683	7.1274	YES
V	67	CC(C)COC[C@@H](CN(Cc1ccccc1)c1ccccc1)N1CCCC1	31.4971	0.26	0.1841	0.0759	0.0873	YES
C	68	CC(C)COC[C@H](CN(Cc1ccccc1)c1ccccc1)N1CCCC1	31.4069	0.26	0.1738	0.0862	0.0873	YES
P	69	COc1ccc2cc3-c4cc5OCOc5cc4CC[n+]3cc2c1OC	17.5331	-0.491	-1.4027	0.9117	23.1194	No
A	70	CC(C)CN1C[C@H]2CN(C[C@@H](C1)C21CCCCC1)C(C)C	20.1285	-1.797	-1.1077	-0.6893	4.097	YES
C	71	O=C1NC(=O)C(c2c[nH]c3ccccc23)=C1c1c[nH]c2ccccc12	29.5741	0	-0.0344	0.0344	9.1002	YES
P	72	Clc1ccc(cc1)C(c1ccc(Cl)cc1)n1cc[n+](C[C@@H](OCc2ccc(Cl)cc2Cl)c2ccc(Cl)cc2Cl)c1	47.2556	1.523	1.9747	-0.4517	13.227	No
A	73	CN(C)CC[C@H](c1ccc(Br)cc1)c1ccccn1	22.6184	-0.23	-0.8248	0.5948	8.059	YES
A	74	CN(C)CC[C@@H](c1ccc(Br)cc1)c1ccccn1	22.7086	-0.23	-0.8146	0.5846	8.0589	YES
C	75	CC(C)(C)N1CCC(CC1)(c1ccccc1)c1ccccc1	25.7237	-1.009	-0.472	-0.537	1.0644	YES
P	76	CCCCN1CCCC[C@H]1C(=O)Nc1c(C)cccc1C	18.5985	-1.342	-1.2816	-0.0604	0.0829	YES
C	77	CCCCN1CCCC[C@@H]1C(=O)Nc1c(C)cccc1C	18.6886	-1.342	-1.2713	-0.0707	0.0828	YES
C	78	CC(C)CN1CCC(CC1)CNC(=O)c1cc(Cl)c(N)n2cc(C)nc12	27.5339	-0.41	-0.2663	-0.1437	3.1677	YES
P	79	Cn1cnc2n(C)c(=O)n(C)c(=O)c12	10.0949	-0.69	-2.2479	1.5579	6.114	YES
A	80	NC(=O)N1c2ccccc2C=Cc2ccccc12	19.3061	-2.4	-1.2012	-1.1988	5.0792	YES
A	81	COc1ccccc1OCCNC[C@@H](O)COc1cccc2[nH]c3ccccc3c12	35.3136	0.292	0.6177	-0.3257	2.0967	YES
V	82	COc1ccccc1OCCNC[C@H](O)COc1cccc2[nH]c3ccccc3c12	35.2235	0.292	0.6075	-0.3155	2.0968	YES
C	83	CC(C)(O)C(Cl)(Cl)Cl	-1.4447	-3.643	-3.5591	-0.0839	6.0826	YES
C	84	CN(C)CCCN1c2ccccc2Sc2ccc(Cl)cc12	28.8895	-0.193	-0.1122	-0.0808	9.0864	YES
V	85	CCN(CC)CCC[C@H](C)Nc1ccnc2cc(Cl)ccc12	25.8007	-0.398	-0.4632	0.0652	2.1053	YES
C	86	CCN(CC)CCC[C@@H](C)Nc1ccnc2cc(Cl)ccc12	25.8909	-0.398	-0.453	0.055	2.1053	YES
A	87	CN(C)CC[C@@H](c1ccc(Cl)cc1)c1ccccn1	27.316	-1.114	-0.291	-0.823	1.0906	YES
P	88	CN(C)CC[C@H](c1ccc(Cl)cc1)c1ccccn1	27.2258	-1.114	-0.3013	-0.8127	1.0906	YES
C	89	C1CN=C(N1)[C@@H]1CC1(c1ccccc1)c1ccccc1	22.9878	-0.568	-0.7828	0.2148	6.0629	YES
C	90	C1CN=C(N1)[C@H]1CC1(c1ccccc1)c1ccccc1	22.8976	-0.568	-0.7931	0.2251	6.063	YES
P	91	OC(=O)c1cn(C2CC2)c2cc(N3CCNCC3)c(F)cc2c1=O	5.2602	-2.985	-2.7972	-0.1878	5.1883	YES
A	92	CO[C@H]1CN(CCCOc2ccc(F)cc2)CC[C@H]1NC(=O)c1cc(Cl)c(N)cc1OC	40.6575	2	1.225	0.775	7.1559	YES
V	93	CO[C@@H]1CN(CCCOc2ccc(F)cc2)CC[C@H]1NC(=O)c1cc(Cl)c(N)cc1OC	40.7477	2	1.2352	0.7648	7.1558	YES
C	94	CO[C@H]1CN(CCCOc2ccc(F)cc2)CC[C@@H]1NC(=O)c1cc(Cl)c(N)cc1OC	40.7477	2	1.2352	0.7648	7.1558	YES
C	95	CO[C@@H]1CN(CCCOc2ccc(F)cc2)CC[C@@H]1NC(=O)c1cc(Cl)c(N)cc1OC	40.8379	2	1.2455	0.7545	7.1557	YES
V	96	CN(C)CCC[C@]1(OCc2cc(ccc12)CCalibrationN)c1ccc(F)cc1	32.3026	-0.6	0.2756	-0.8756	5.1264	YES
V	97	CN(C)CCC[C@@]1(OCc2cc(ccc12)CCalibrationN)c1ccc(F)cc1	33.4589	-0.6	0.407	-1.007	5.1323	YES
C	98	COc1cc(N)c(Cl)cc1C(=O)NC1CCN(CC1)Cc1ccccc1	28.3397	0.208	-0.1747	0.3827	3.1273	YES
P	99	CN1CCC[C@H]1CCO[C@](C)(c1ccccc1)c1ccc(Cl)cc1	34.8075	2	0.5602	1.4398	1.1011	YES
P	100	CN1CCC[C@@H]1CCO[C@](C)(c1ccccc1)c1ccc(Cl)cc1	34.8977	2	0.5705	1.4295	1.101	YES
A	101	CN1CCC[C@H]1CCO[C@@](C)(c1ccccc1)c1ccc(Cl)cc1	35.9638	2	0.6916	1.3084	1.107	YES
P	102	CN1CCC[C@@H]1CCO[C@@](C)(c1ccccc1)c1ccc(Cl)cc1	36.054	2	0.7019	1.2981	1.1069	YES
V	103	CCCCCCC[N+](CC)(CC)CCCCc1ccc(Cl)cc1	33.7059	0.602	0.435	0.167	1.0892	YES
A	104	CCN(CC)CCOc1ccc(cc1)C(\c1ccccc1)=C(\Cl)c1ccccc1	40.9159	0.745	1.2543	-0.5093	13.1062	No
V	105	CCN(CC)CCOc1ccc(cc1)C(\c1ccccc1)=C(/Cl)c1ccccc1	40.8647	0.745	1.2485	-0.5035	10.1083	YES
P	106	CN1CCN(CC1)C1=c2ccccc2=Nc2ccc(Cl)cc2N1	25.648	0.495	-0.4806	0.9756	13.1117	No
P	107	CN1CCN(CC1)[C@H]1N(O)c2cc(Cl)ccc2Nc2ccccc12	27.4878	-2.125	-0.2715	-1.8535	7.1188	YES
A	108	CCOC(=O)[C@H]1[C@H](C[C@H]2CC[C@@H]1N2C)OC(=O)c1ccccc1	17.1057	-0.602	-1.4512	0.8492	3.1339	YES
V	109	COC(=O)[C@H]1[C@H](C[C@@H]2CC[C@H]1N2C)OC(=O)c1ccccc1	16.1324	-0.748	-1.5618	0.8138	3.1298	YES
P	110	C[C@@H](CN(C)C)CN1c2ccccc2Sc2ccc(cc12)CCalibrationN	33.9189	0.328	0.4593	-0.1313	9.1142	YES
P	111	C[C@H](CN(C)C)CN1c2ccccc2Sc2ccc(cc12)CCalibrationN	33.8287	0.328	0.449	-0.121	9.1143	YES
A	116	Coc1ccc(CCN(C)CCC[C@](CCalibrationN)(C(C)C)c2ccc(O)c(O)c2)cc1OC	29.1881	-0.342	-0.0783	-0.2637	0.172	YES
V	117	Coc1ccc(CCN(C)CCC[C@@](CCalibrationN)(C(C)C)c2ccc(O)c(O)c2)cc1OC	30.3443	-0.342	0.0531	-0.3951	0.1779	YES
C	118	COc1ccc(CCN[C@@H](C)COc2c(C)cccc2C)cc1OC	24.6286	-0.785	-0.5964	-0.1886	0.0978	YES
C	119	COc1ccc(CCN[C@H](C)COc2c(C)cccc2C)cc1OC	24.5384	-0.785	-0.6066	-0.1784	0.0979	YES
P	120	COc1cc2CCN(C)[C@H](Cc3ccc(Oc4cc(C[C@H]5N(C)CCc6cc(OC)c(OC)cc56)ccc4O)cc3)c2cc1OC	22.4765	-1.204	-0.8409	-0.3631	28.224	No
P	121	COc1cc2CCN(C)[C@H](Cc3ccc(Oc4cc(C[C@@H]5N(C)CCc6cc(OC)c(OC)cc56)ccc4O)cc3)c2cc1OC	22.5667	-1.204	-0.8307	-0.3733	28.2239	No
P	122	COc1cc2CCN(C)[C@@H](Cc3ccc(Oc4cc(C[C@@H]5N(C)CCc6cc(OC)c(OC)cc56)ccc4O)cc3)c2cc1OC	22.6568	-1.204	-0.8204	-0.3836	28.2238	No
P	123	COc1cc2CCN(C)[C@@H](Cc3ccc(Oc4cc(C[C@H]5N(C)CCc6cc(OC)c(OC)cc56)ccc4O)cc3)c2cc1OC	22.5667	-1.204	-0.8307	-0.3733	28.2239	No
C	124	Oc1ccc(CCN2CCC(CC2)Nc2nc3ccccc3n2Cc2ccc(F)cc2)cc1	36.7188	0	0.7774	-0.7774	11.1476	YES
V	125	Cc1cc2=C(Nc3ccccc3N=c2s1)N1CCNCC1	16.7617	-1.152	-1.4903	0.3383	12.0786	YES
V	126	CCCCNC[C@@H](O)c1cc(Cl)cc2c1-c1ccc(Cl)cc1\C2=C/c1ccc(Cl)cc1	21.4885	-0.74	-0.9532	0.2132	18.1955	No
C	127	CCCCNC[C@H](O)c1cc(Cl)cc2c1-c1ccc(Cl)cc1\C2=C/c1ccc(Cl)cc1	21.3983	-0.74	-0.9635	0.2235	18.1956	No
C	128	CNCCCN1c2ccccc2CCc2ccccc12	27.5932	-0.143	-0.2595	0.1165	2.0696	YES
C	129	Clc1ccc2c(CCc3cccnc3\C2=C2/CCNCC2)c1	21.4074	-0.653	-0.9624	0.3094	17.1153	No
A	130	CCN[C@H](C)Cc1cccc(c1)C(F)(F)F	10.1623	-2.73	-2.2402	-0.4898	2.0748	YES
A	131	CCN[C@@H](C)Cc1cccc(c1)C(F)(F)F	10.2524	-2.73	-2.2299	-0.5001	2.0748	YES
P	132	COc1ccc(cc1)[C@H]1Sc2ccccc2N(CCN(C)C)C(=O)[C@H]1OC(C)=O	19.2114	-1.238	-1.2119	-0.0261	9.1277	YES
V	133	COc1ccc(cc1)[C@@H]1Sc2ccccc2N(CCN(C)C)C(=O)[C@H]1OC(C)=O	19.3016	-1.238	-1.2017	-0.0363	9.1276	YES
C	134	COc1ccc(cc1)[C@H]1Sc2ccccc2N(CCN(C)C)C(=O)[C@@H]1OC(C)=O	19.3016	-1.238	-1.2017	-0.0363	9.1276	YES
V	135	COc1ccc(cc1)[C@@H]1Sc2ccccc2N(CCN(C)C)C(=O)[C@@H]1OC(C)=O	19.3918	-1.238	-1.1914	-0.0466	9.1275	YES
P	136	CN(C)CCOC(c1ccccc1)c1ccccc1	25.9085	-1.477	-0.451	-1.026	0.0551	YES
A	137	CC(C)N(CC[C@](C(N)=O)(c1ccccc1)c1ccccn1)C(C)C	23.1092	-0.859	-0.769	-0.09	1.1267	YES
A	138	CC(C)N(CC[C@@](C(N)=O)(c1ccccc1)c1ccccn1)C(C)C	24.2655	-0.859	-0.6377	-0.2213	1.1326	YES
P	139	CN(CCOc1ccc(NS(C)(=O)=O)cc1)CCc1ccc(NS(C)(=O)=O)cc1	36.5131	2	0.754	1.246	6.1617	YES
A	140	Clc1ccc2n(C3CCN(CCCn4c5ccccc5[nH]c4=O)CC3)c(=O)[nH]c2c1	41.539	0.796	1.3251	-0.5291	25.1651	No
C	141	COc1cc2nc(nc(N)c2cc1OC)N1CCN(CC1)C(=O)[C@H]1COc2ccccc2O1	35.9541	0.229	0.6905	-0.4615	4.1547	YES
P	142	COc1cc2nc(nc(N)c2cc1OC)N1CCN(CC1)C(=O)[C@@H]1COc2ccccc2O1	36.0443	0.229	0.7008	-0.4718	4.1546	YES
C	143	CN(C)CC\C=C1/c2ccccc2COc2ccccc12	20.8073	-0.813	-1.0306	0.2176	13.0768	No
A	144	CCCCN(CCCC)CCCOc1ccc(cc1)C(=O)c1c(CCCC)oc2ccc(NS(C)(=O)=O)cc12	42.6444	-0.964	1.4507	-2.4147	5.1877	YES
P	145	Cc1cccc(CCN2CCC(CC2)C(=O)c2ccc(NS(C)(=O)=O)cc2)n1	30.9488	2	0.1218	1.8782	4.1802	YES
P	146	Oc1cc(O)c2C[C@@H](OC(=O)c3cc(O)c(O)c(O)c3)[C@H](Oc2c1)c1cc(O)c(O)c(O)c1	8.0415	-0.778	-2.4812	1.7032	5.1505	YES
A	147	COc1ccc(CNc2nnc(N3CCC4(CC3)CC(O)C4)c3ccc(cc23)CCalibrationN)cc1Cl	43.9978	1.398	1.6045	-0.2065	20.2112	No
C	148	CC(C)(C)c1ccc(cc1)C(=O)CCCN1CCC(CC1)OC(c1ccccc1)c1ccccc1	39.4681	0.523	1.0898	-0.5668	1.1148	YES
A	149	CS(=O)(=O)Nc1ccc(OC[C@](O)CNCCOc2ccc(cc2)-n2ccnc2)cc1	33.4984	0.398	0.4115	-0.0135	6.2055	YES
P	150	CS(=O)(=O)Nc1ccc(OC[C@@](O)CNCCOc2ccc(cc2)-n2ccnc2)cc1	34.6547	0.398	0.5429	-0.1449	6.2114	YES
V	151	CCC(=O)N(C1CCN(CC1)CCc1ccccc1)c1ccccc1	30.0803	-0.255	0.0231	-0.2781	0.0816	YES
A	152	CC(C)(C(O)=O)c1ccc(cc1)[C@H](O)CCCN1CCC(CC1)C(O)(c1ccccc1)c1ccccc1	30.7702	-1.362	0.1015	-1.4635	0.1467	YES
A	153	CC(C)(C(O)=O)c1ccc(cc1)[C@@H](O)CCCN1CCC(CC1)C(O)(c1ccccc1)c1ccccc1	30.8604	-1.362	0.1117	-1.4737	0.1466	YES
P	154	FC(F)(F)COc1ccc(OCC(F)(F)F)c(c1)C(=O)NC[C@H]1CCCCN1	17.3471	-0.592	-1.4238	0.8318	6.1512	YES
A	155	FC(F)(F)COc1ccc(OCC(F)(F)F)c(c1)C(=O)NC[C@@H]1CCCCN1	17.4373	-0.592	-1.4135	0.8215	6.1511	YES
P	156	Fc1ccc(cc1)C(N1CCN(CC1)C\C=C\c1ccccc1)c1ccc(F)cc1	30.7371	2	0.0977	1.9023	13.109	No
P	157	CNCC[C@@H](Oc1ccc(cc1)C(F)(F)F)c1ccccc1	22.8954	-0.176	-0.7933	0.6173	3.0917	YES
P	158	CNCC[C@H](Oc1ccc(cc1)C(F)(F)F)c1ccccc1	22.8052	-0.176	-0.8036	0.6276	3.0917	YES
A	159	Fc1ccc(cc1)C(CCCN1CCC2(CC1)N(CNC2=O)c1ccccc1)c1ccc(F)cc1	41.5688	-0.369	1.3285	-1.6975	2.1743	YES
P	160	COCCCC\C(c1ccc(cc1)C(F)(F)F)=N/OCCN	15.5667	-0.58	-1.6261	1.0461	15.1031	No
P	161	COc1c(N2CCN[C@@H](C)C2)c(F)cc2c1n(cc(C(O)=O)c2=O)C1CC1	5.6422	-2.114	-2.7538	0.6398	6.1784	YES
P	162	COc1c(N2CCN[C@H](C)C2)c(F)cc2c1n(cc(C(O)=O)c2=O)C1CC1	5.552	-2.114	-2.7641	0.6501	6.1785	YES
V	163	Fc1ccc(cc1)C(OCCN1CCN(CCCc2ccccc2)CC1)c1ccc(F)cc1	36.7305	0	0.7787	-0.7787	2.1289	YES
P	164	COc1ccc(Cl)cc1C(=O)NCCc1ccc(cc1)S(=O)(=O)NC(=O)NC1CCCCC1	28.9515	-1.874	-0.1052	-1.7688	13.1591	No
A	165	CCCCCCCCC(=O)NCc1ccc(C[C@H](O)CO)c(OC)c1	20.0898	1	-1.1121	2.1121	1.1097	YES
P	166	CCCCCCCCC(=O)NCc1ccc(C[C@@H](O)CO)c(OC)c1	20.18	1	-1.1019	2.1019	1.1096	YES
C	167	C[C@H]1CN(CCN1)c1cc2n(cc(C(O)=O)c(=O)c2c(C)c1F)C1CC1	13.1719	-1.699	-1.8982	0.1992	9.1224	YES
V	168	C[C@@H]1CN(CCN1)c1cc2n(cc(C(O)=O)c(=O)c2c(C)c1F)C1CC1	13.2621	-1.699	-1.888	0.189	9.1223	YES
P	169	CC(C)COC(=O)N1C[C@H]2C[C@H](CN(C[C@H](O)COc3ccc(cc3)CCalibrationN)C2)C1	29.5157	1.398	-0.0411	1.4391	3.1941	YES
A	170	CC(C)COC(=O)N1C[C@H]2C[C@H](CN(C[C@@H](O)COc3ccc(cc3)CCalibrationN)C2)C1	29.6058	1.398	-0.0308	1.4288	3.194	YES
C	171	CN([C@@H]1[C@@H](O)C(C)(C)Oc2ccc(OCCCC(F)(F)F)cc12)S(C)(=O)=O	22.2872	-1.1	-0.8625	-0.2375	15.1662	No
C	172	CCCCN(CCCC)CC[C@@H](O)c1cc2c(Cl)cc(Cl)cc2c2cc(ccc12)C(F)(F)F	41.1991	1.398	1.2865	0.1115	8.1687	YES
C	173	CCCCN(CCCC)CC[C@H](O)c1cc2c(Cl)cc(Cl)cc2c2cc(ccc12)C(F)(F)F	41.1089	1.398	1.2763	0.1217	8.1687	YES
P	174	OC1(CCN(CCCC(=O)c2ccc(F)cc2)CC1)c1ccc(Cl)cc1	38.4082	1.523	0.9694	0.5536	6.1445	YES
A	175	COc1ccc(cc1O)[C@H]1CC(=O)c2c(O)cc(O)cc2O1	17.9474	-2.461	-1.3556	-1.1054	4.0829	YES
P	176	CC(C)N[C@H](C)[C@H](O)COc1ccc(C)c2CCCc12	11.9274	-0.964	-2.0396	1.0756	1.1004	YES
A	177	CCCCCCCN(CC)CCC[C@@H](O)c1ccc(NS(C)(=O)=O)cc1	32.2298	1.699	0.2673	1.4317	1.1143	YES
A	178	CCCCCCCN(CC)CCC[C@H](O)c1ccc(NS(C)(=O)=O)cc1	32.1396	1.699	0.2571	1.4419	1.1143	YES
C	179	CN(C)CCCN1c2ccccc2CCc2ccccc12	26.7272	-0.531	-0.3579	-0.1731	2.0709	YES
A	180	CCCCC1=NC2(CCCC2)C(=O)N1Cc1ccc(cc1)-c1ccccc1-c1nn[nH]n1	24.782	-2.286	-0.579	-1.707	13.1837	No
A	181	CC(C)Cn1c2nc[nH]c2c(=O)n(C)c1=O	10.2989	-1	-2.2247	1.2247	6.104	YES
P	182	CN1CCN(CC1)Cc1ccc-2c(Cc3c(n[nH]c-23)-c2csc(c2)CCalibrationC)c1	15.0456	-0.149	-1.6853	1.5363	2.2091	YES
V	183	CN1CCN(CC1)Cc1ccc-2c(Cc3c(n[nH]c-23)-c2csc(c2)CCalibrationCCNS(=O)(=O)c2ccccc2)c1	28.1223	-0.688	-0.1994	-0.4886	2.3055	YES
C	184	CN1CCN(CC1)Cc1ccc-2c(Cc3c(n[nH]c-23)-c2csc(c2)CCalibrationCCNC(=O)Oc2ccccc2)c1	26.3746	-0.439	-0.398	-0.041	3.262	YES
V	185	CN1CCN(CC1)Cc1ccc-2c(Cc3c(n[nH]c-23)-c2csc(c2)CCalibrationCCNC(=O)Nc2ccccc2)c1	27.4798	-0.898	-0.2724	-0.6256	3.2601	YES
P	186	CCCCCalibrationCc1cc(cs1)-c1n[nH]c2-c3ccc(CN4CCN(C)CC4)cc3Cc12	24.7016	-0.255	-0.5881	0.3331	19.1906	No
C	187	COCCCalibrationCc1cc(cs1)-c1n[nH]c2-c3ccc(CN4CCN(C)CC4)cc3Cc12	20.9386	-0.715	-1.0157	0.3007	18.2069	No
P	188	CN1CCN(CC1)Cc1ccc-2c(Cc3c(n[nH]c-23)-c2csc(c2)CCalibrationCCCOc2ccccc2)c1	26.6155	0.347	-0.3706	0.7176	0.2564	YES
V	189	CN1CCN(CC1)Cc1ccc-2c(Cc3c(n[nH]c-23)-c2csc(c2)CCalibrationCCOc2ccccc2Cl)c1	28.7614	0.102	-0.1268	0.2288	5.2597	YES
C	190	CN1CCN(CC1)Cc1ccc-2c(Cc3c(n[nH]c-23)-c2csc(c2)CCalibrationCCOc2cccc(Cl)c2)c1	25.5693	-0.413	-0.4895	0.0765	2.2834	YES
V	191	CN1CCN(CC1)Cc1ccc-2c(Cc3c(n[nH]c-23)-c2csc(c2)CCalibrationCCOc2ccc(Cl)cc2)c1	25.7638	-0.555	-0.4674	-0.0876	2.2842	YES
A	192	CN1CCN(CC1)Cc1ccc-2c(Cc3c(n[nH]c-23)-c2csc(c2)CCalibrationCCOc2ccc(C)c(C)c2)c1	21.6473	-0.398	-0.9352	0.5372	0.2728	YES
A	193	CN1CCN(CC1)Cc1ccc-2c(Cc3c(n[nH]c-23)-c2csc(c2)CCalibrationCCOc2cccnc2)c1	23.3279	-0.53	-0.7442	0.2142	0.2717	YES
A	194	CN1CCN(CC1)Cc1ccc-2c(Cc3c(n[nH]c-23)-c2csc(c2)CCalibrationCCCc2ccccc2)c1	25.3566	-0.681	-0.5137	-0.1673	1.2436	YES
P	195	CN1CCN(CC1)Cc1ccc-2c(Cc3c(n[nH]c-23)-c2csc(c2)CCalibrationCCNc2ccccc2)c1	25.2151	-0.243	-0.5297	0.2867	3.237	YES
C	196	CN1CCN(CC1)Cc1ccc-2c(Cc3c(n[nH]c-23)-c2csc(c2)CCalibrationCCNC(=O)c2ccccc2)c1	25.0586	-0.873	-0.5475	-0.3255	0.2619	YES
V	197	CN1CCN(CC1)c1ccc-2c(Cc3c(n[nH]c-23)-c2csc(c2)CCalibrationCCOc2ccccc2)c1	26.0435	-0.241	-0.4356	0.1946	0.244	YES
P	198	CN1CCN(CC1)CCc1ccc-2c(Cc3c(n[nH]c-23)-c2csc(c2)CCalibrationCCOc2ccccc2)c1	27.3216	-0.769	-0.2904	-0.4786	0.2539	YES
A	199	CC1CCN(CC1)c1ccc-2c(Cc3c(n[nH]c-23)-c2csc(c2)CCalibrationCCOc2ccccc2)c1	32.0342	1.097	0.2451	0.8519	0.2386	YES
A	200	CN1CCC(CC1)c1ccc-2c(Cc3c(n[nH]c-23)-c2csc(c2)CCalibrationCCOc2ccccc2)c1	32.6586	-0.322	0.3161	-0.6381	0.2373	YES
V	201	O=CN1CCN(CC1)c1ccc-2c(Cc3c(n[nH]c-23)-c2csc(c2)CCalibrationCCOc2ccccc2)c1	24.9637	-0.729	-0.5583	-0.1707	2.2488	YES
V	202	CN1CCN(CC1)C(=O)c1ccc-2c(Cc3c(n[nH]c-23)-c2csc(c2)CCalibrationCCOc2ccccc2)c1	24.9607	-0.236	-0.5587	0.3227	1.2569	YES
A	203	CN1CCN(CC1)Cc1ccc-2c(Cc3c(n[nH]c-23)-c2csc(c2)CCalibrationCCOc2ccccc2)c1	24.846	-0.045	-0.5717	0.5267	0.2548	YES
C	204	C(Oc1ccccc1)CCalibrationCc1cc(cs1)-c1n[nH]c2-c3ccc(cc3Cc12)-n1ccnc1	31.4596	-0.155	0.1798	-0.3348	11.2557	YES
C	205	CN1CCN(CC1)c1ccc-2c(Cc3c(n[nH]c-23)-c2csc(c2)CCalibrationCCOc2ccc(CN3CCOCC3)cc2)c1	29.3169	-0.408	-0.0637	-0.3443	1.297	YES
V	206	COCCOCCCalibrationCc1cc(cs1)-c1n[nH]c2-c3ccc(cc3Cc12)N1CCN(C)CC1	25.2946	-0.963	-0.5207	-0.4423	12.2118	No
A	207	CN1CCN(CC1)CC(=O)Nc1cc(nc(n1)-c1ccc(C)o1)-n1nc(C)cc1C	29.912	0.022	0.004	0.018	3.2792	YES
V	208	CN(C)[C@H]1CCN(C1)CC(=O)Nc1cc(nc(n1)-c1ccc(C)o1)-n1nc(C)cc1C	28.9865	0.222	-0.1012	0.3232	3.291	YES
A	209	CCN[C@H]1CCN(C1)CC(=O)Nc1cc(nc(n1)-c1ccc(C)o1)-n1nc(C)cc1C	29.1701	0.377	-0.0804	0.4574	3.2834	YES
A	210	CN(C)CC1CCN(CC1)CC(=O)Nc1cc(nc(n1)-c1ccc(C)o1)-n1nc(C)cc1C	33.199	-0.223	0.3775	-0.6005	3.2865	YES
A	211	CN(C)C[C@H]1CCN(C1)CC(=O)Nc1cc(nc(n1)-c1ccc(C)o1)-n1nc(C)cc1C	30.3071	-0.27	0.0489	-0.3189	3.2912	YES
V	212	CN(C)C[C@@H]1CCN(C1)CC(=O)Nc1cc(nc(n1)-c1ccc(C)o1)-n1nc(C)cc1C	30.3973	-0.004	0.0591	-0.0631	3.2912	YES
A	213	CN(C)CCC(=O)Nc1cc(nc(n1)-c1ccc(C)o1)-n1nc(C)cc1C	25.9931	0.187	-0.4414	0.6284	3.2687	YES
C	214	CN(C)[C@H]1CCN(CCC(=O)Nc2cc(nc(n2)-c2ccc(C)o2)-n2nc(C)cc2C)C1	27.3378	-0.358	-0.2885	-0.0695	10.2392	YES
A	215	CN1CCC(CC1)CC(=O)Nc1cc(nc(n1)-c1ccc(C)o1)-n1nc(C)cc1C	31.7807	-0.62	0.2163	-0.8363	3.2771	YES
V	216	CN1CCCN(CC1)CC(=O)Nc1cc(nc(n1)-c1ccc(C)o1)-n1nc(C)cc1C	31.6814	0.538	0.205	0.333	3.2808	YES
P	217	CC(C)(Oc1ccc(Cl)cc1)C(=O)N[C@H]1[C@H]2C[C@H]3C[C@@H]1C[C@](C3)(C2)NS(C)(=O)=O	20.8926	-1.102	-1.0209	-0.0811	14.2145	No
A	218	Coc1ccc(CCN(C)CCOc2ccc(NS(C)(=O)=O)cc2N)cc1OC	37.9483	0	0.9171	-0.9171	3.1762	YES
C	219	CC(=O)N1CCN(CC1)c1ccc(OC[C@H]2CO[C@](Cn3ccnc3)(O2)c2ccc(Cl)cc2Cl)cc1	27.3584	-0.279	-0.2862	0.0072	18.1886	No
C	220	CC(=O)N1CCN(CC1)c1ccc(OC[C@@H]2CO[C@](Cn3ccnc3)(O2)c2ccc(Cl)cc2Cl)cc1	27.4486	-0.279	-0.276	-0.003	18.1885	No
V	221	CC(=O)N1CCN(CC1)c1ccc(OC[C@H]2CO[C@@](Cn3ccnc3)(O2)c2ccc(Cl)cc2Cl)cc1	28.5147	-0.279	-0.1548	-0.1242	18.1945	No
V	222	CC(=O)N1CCN(CC1)c1ccc(OC[C@@H]2CO[C@@](Cn3ccnc3)(O2)c2ccc(Cl)cc2Cl)cc1	28.6049	-0.279	-0.1446	-0.1344	18.1944	No
P	223	CN1C(=O)[C@H](NC(=O)Nc2cccc(C)c2)N=C(c2ccccc2)c2ccccc12	23.7809	-0.699	-0.6927	-0.0063	5.141	YES
A	224	CN1C(=O)[C@@H](NC(=O)Nc2cccc(C)c2)N=C(c2ccccc2)c2ccccc12	23.8711	-0.699	-0.6825	-0.0165	5.1409	YES
A	225	CS(=O)(=O)Nc1ccc2OC3(CCN(CCc4ccc5nonc5c4)CC3)CC(=O)c2c1	24.7794	2	-0.5793	2.5793	22.2298	No
P	226	CS(=O)(=O)Nc1ccc2OC3(CCN(CC3)[C@@H]3CCc4cc(ccc4C3)CCalibrationN)CC(=O)c2c1	38.1922	2	0.9448	1.0552	11.2969	YES
A	227	FC(F)(F)CN1C(=O)[C@H](NC(=O)Cc2ccc(cc2C(F)(F)F)C(F)(F)F)N=C(c2ccccc2)c2ccccc12	24.6074	-0.778	-0.5988	-0.1792	8.2614	YES
V	228	FC(F)(F)CN1C(=O)[C@@H](NC(=O)Cc2ccc(cc2C(F)(F)F)C(F)(F)F)N=C(c2ccccc2)c2ccccc12	24.6976	-0.778	-0.5886	-0.1894	8.2613	YES
P	229	CCCCCCCN(CC)CCCCc1ccc(cc1)[N+]([O-])=O	21.6517	1.523	-0.9347	2.4577	4.0767	YES
A	232	Cc1cccc(C)c1NC(=O)CN1CCN(CCCC(c2ccc(F)cc2)c2ccc(F)cc2)CC1	39.2895	1.699	1.0695	0.6295	3.1551	YES
V	233	CCN(CC)CC(=O)Nc1c(C)cccc1C	12.3858	-2.42	-1.9875	-0.4325	0.072	YES
P	234	CCCCC\C=C/C\C=C/CCCCCCCC(N)=O	14.1607	-0.699	-1.7859	1.0869	24.0467	No
P	235	CCn1cc(C(O)=O)c(=O)c2cc(F)c(N3CCN[C@H](C)C3)c(F)c12	2.9654	-3.38	-3.058	-0.322	4.1724	YES
A	236	CCn1cc(C(O)=O)c(=O)c2cc(F)c(N3CCN[C@@H](C)C3)c(F)c12	3.0556	-3.38	-3.0477	-0.3323	4.1723	YES
C	237	CCOC(=O)N1CC\C(CC1)=C1/c2ccc(Cl)cc2CCc2cccnc12	22.0198	-0.602	-0.8928	0.2908	17.1706	No
A	238	CCCCN(CCCC)C[C@@H](O)c1cc(Cl)cc2c1-c1ccc(Cl)cc1\C2=C/c1ccc(Cl)cc1	26.4595	-0.91	-0.3883	-0.5217	18.1999	No
A	239	CCCCN(CCCC)C[C@H](O)c1cc(Cl)cc2c1-c1ccc(Cl)cc1\C2=C/c1ccc(Cl)cc1	26.3694	-0.91	-0.3986	-0.5114	18.2	No
V	240	CS(=O)(=O)Nc1ccc2OC3(CCN(CC3)[C@H]3CCc4cc(ccc4C3)CCalibrationN)C[C@@H](O)c2c1	38.8032	0.921	1.0143	-0.0933	8.3146	YES
V	241	CS(=O)(=O)Nc1ccc2OC3(CCN(CC3)[C@@H]3CCc4cc(ccc4C3)CCalibrationN)C[C@@H](O)c2c1	38.8934	0.921	1.0245	-0.1035	8.3145	YES
V	242	CS(=O)(=O)Nc1ccc2OC3(CCN(CC3)[C@H]3CCc4cc(ccc4C3)CCalibrationN)C[C@H](O)c2c1	38.713	0.921	1.004	-0.083	8.3147	YES
A	243	CS(=O)(=O)Nc1ccc2OC3(CCN(CC3)[C@@H]3CCc4cc(ccc4C3)CCalibrationN)C[C@H](O)c2c1	38.8032	0.921	1.0143	-0.0933	8.3146	YES
V	244	CNCCC[C@]12CC[C@@H](c3ccccc13)c1ccccc21	27.4555	-0.716	-0.2752	-0.4408	3.0675	YES
A	245	O[C@H]([C@H]1CCCCN1)c1cc(nc2c(cccc12)C(F)(F)F)C(F)(F)F	24.3403	-0.422	-0.6292	0.2072	4.1486	YES
P	246	O[C@H]([C@@H]1CCCCN1)c1cc(nc2c(cccc12)C(F)(F)F)C(F)(F)F	24.4305	-0.422	-0.6189	0.1969	4.1485	YES
A	247	O[C@@H]([C@H]1CCCCN1)c1cc(nc2c(cccc12)C(F)(F)F)C(F)(F)F	24.4305	-0.422	-0.6189	0.1969	4.1485	YES
A	248	O[C@@H]([C@@H]1CCCCN1)c1cc(nc2c(cccc12)C(F)(F)F)C(F)(F)F	24.5207	-0.422	-0.6087	0.1867	4.1484	YES
A	249	CCOC(=O)C1(CCN(C)CC1)c1ccccc1	16.7356	-1.875	-1.4933	-0.3817	1.0721	YES
P	250	CN1CCCC[C@@H]1C(=O)Nc1c(C)cccc1C	14.6325	-2.194	-1.7323	-0.4617	0.0784	YES
P	251	CN1CCCC[C@H]1C(=O)Nc1c(C)cccc1C	14.5423	-2.194	-1.7425	-0.4515	0.0785	YES
V	252	CN1CCCC[C@H]1CCN1c2ccccc2Sc2ccc(cc12)S(C)=O	37.9384	0.495	0.916	-0.421	12.0974	YES
C	253	CN1CCCC[C@@H]1CCN1c2ccccc2Sc2ccc(cc12)S(C)=O	38.0286	0.495	0.9262	-0.4312	12.0973	YES
C	254	CCC(=O)C(C[C@H](C)N(C)C)(c1ccccc1)c1ccccc1	23.4277	-0.991	-0.7329	-0.2581	0.0775	YES
C	255	CCC(=O)C(C[C@@H](C)N(C)C)(c1ccccc1)c1ccccc1	23.5178	-0.991	-0.7226	-0.2684	0.0774	YES
V	256	CCN(CC)CCNC(=O)c1cc(Cl)c(N)cc1OC	18.9156	-0.732	-1.2456	0.5136	2.1026	YES
A	257	CC(C)NC[C@H](O)COc1ccc(CCO)cc1	14.0244	-2.161	-1.8013	-0.3597	0.0674	YES
C	258	CC(C)NC[C@@H](O)COc1ccc(CCO)cc1	14.1146	-2.161	-1.7911	-0.3699	0.0673	YES
A	259	COCC(=O)O[C@@]1(CCN(C)CCCc2nc3ccccc3[nH]2)CCc2cc(F)ccc2[C@H]1C(C)C	29.6934	-0.155	-0.0209	-0.1341	8.185	YES
A	260	COCC(=O)O[C@@]1(CCN(C)CCCc2nc3ccccc3[nH]2)CCc2cc(F)ccc2[C@@H]1C(C)C	29.7836	-0.155	-0.0106	-0.1444	8.1849	YES
A	261	COCC(=O)O[C@]1(CCN(C)CCCc2nc3ccccc3[nH]2)CCc2cc(F)ccc2[C@H]1C(C)C	28.5372	-0.155	-0.1523	-0.0027	8.1791	YES
P	262	COCC(=O)O[C@]1(CCN(C)CCCc2nc3ccccc3[nH]2)CCc2cc(F)ccc2[C@@H]1C(C)C	28.6273	-0.155	-0.142	-0.013	8.179	YES
C	263	Clc1ccc(CO[C@@H](Cn2ccnc2)c2ccc(Cl)cc2Cl)c(Cl)c1	27.3712	-0.322	-0.2847	-0.0373	9.1677	YES
V	264	Clc1ccc(CO[C@H](Cn2ccnc2)c2ccc(Cl)cc2Cl)c(Cl)c1	27.2811	-0.322	-0.295	-0.027	9.1678	YES
C	265	Oc1ccc(c(O)c1)-c1oc2cc(O)cc(O)c2c(=O)c1O	18.3417	-2.047	-1.3108	-0.7362	6.1209	YES
C	266	CCOc1cc(N)c(Cl)cc1C(=O)NC[C@H]1CN(CCO1)Cc1ccc(F)cc1	26.2058	-0.602	-0.4172	-0.1848	9.1517	YES
V	267	CCOc1cc(N)c(Cl)cc1C(=O)NC[C@@H]1CN(CCO1)Cc1ccc(F)cc1	26.296	-0.602	-0.4069	-0.1951	9.1516	YES
C	268	CCCCCCCCCC[N+](CC)(CC)CC	21.7243	-0.556	-0.9264	0.3704	3.0342	YES
C	269	NC[C@H](O)COc1ccccc1C(=O)CCc1ccccc1	23.8272	-0.762	-0.6875	-0.0745	0.0766	YES
V	270	NC[C@@H](O)COc1ccccc1C(=O)CCc1ccccc1	23.9174	-0.762	-0.6772	-0.0848	0.0765	YES
P	271	CCCCNCC[C@@H](O)c1cc2c(Cl)cc(Cl)cc2c2cc(ccc12)C(F)(F)F	34.2033	1.155	0.4916	0.6634	8.1625	YES
P	272	CCCCNCC[C@H](O)c1cc2c(Cl)cc(Cl)cc2c2cc(ccc12)C(F)(F)F	34.1131	1.155	0.4813	0.6737	8.1626	YES
V	273	Clc1ccc2N=c3ccccc3=C(Nc2c1)N1CCNCC1	19.2506	-0.652	-1.2075	0.5555	11.0775	YES
C	274	Cc1cc2c(Nc3ccccc3N=C2N2CCNCC2)s1	17.8111	-1.152	-1.3711	0.2191	12.102	YES
C	275	CCCCCCCC[N+](CC)(CC)CC	18.1854	-0.924	-1.3285	0.4045	3.0311	YES
V	276	CCCCCCCC[N+](C)(C)C	10.5743	-2.502	-2.1934	-0.3086	3.0305	YES
V	277	Oc1ccc(cc1)[C@H]1CC(=O)c2c(O)cc(O)cc2O1	17.4261	-1.562	-1.4148	-0.1472	4.0786	YES
A	278	Oc1ccc(cc1)[C@@H]1CC(=O)c2c(O)cc(O)cc2O1	17.5163	-1.562	-1.4046	-0.1574	4.0786	YES
V	279	CN1CCC[C@H]1c1cccnc1	11.0365	-2.389	-2.1409	-0.2481	2.0487	YES
A	280	CN1CCC[C@@H]1c1cccnc1	11.1267	-2.389	-2.1306	-0.2584	2.0486	YES
A	281	Cn1c(NCCN(CCO)CCCc2ccc(cc2)[N+]([O-])=O)cc(=O)n(C)c1=O	20.9213	-0.898	-1.0177	0.1197	12.1386	YES
P	282	COC(=O)C1=C(C)NC(C)=C([C@H]1c1ccccc1[N+]([O-])=O)C(=O)OCC(C)C	7.3968	-1.362	-2.5544	1.1924	9.1218	YES
P	283	COC(=O)C1=C(C)NC(C)=C([C@@H]1c1ccccc1[N+]([O-])=O)C(=O)OCC(C)C	7.4869	-1.362	-2.5442	1.1822	9.1218	YES
C	284	CC[C@@H](OC(C)=O)C(C[C@H](C)NC)(c1ccccc1)c1ccccc1	22.1322	-1.079	-0.8801	-0.1989	1.0874	YES
V	285	CC[C@H](OC(C)=O)C(C[C@H](C)NC)(c1ccccc1)c1ccccc1	22.042	-1.079	-0.8903	-0.1887	1.0874	YES
C	286	CC[C@@H](OC(C)=O)C(C[C@@H](C)NC)(c1ccccc1)c1ccccc1	22.2224	-1.079	-0.8698	-0.2092	1.0873	YES
P	287	CC[C@H](OC(C)=O)C(C[C@@H](C)NC)(c1ccccc1)c1ccccc1	22.1322	-1.079	-0.8801	-0.1989	1.0874	YES
P	288	Fc1ccc(Cn2c(NC3CCNCC3)nc3ccccc23)cc1	25.0498	1.523	-0.5485	2.0715	8.1214	YES
C	289	CCC(=O)O[C@](Cc1ccccc1)([C@H](C)CNC)c1ccccc1	21.4914	-0.56	-0.9529	0.3929	3.0862	YES
V	290	CCC(=O)O[C@](Cc1ccccc1)([C@@H](C)CNC)c1ccccc1	21.5815	-0.56	-0.9426	0.3826	3.0862	YES
C	291	CCC(=O)O[C@@](Cc1ccccc1)([C@H](C)CNC)c1ccccc1	22.6476	-0.56	-0.8215	0.2615	3.0921	YES
V	292	CCC(=O)O[C@@](Cc1ccccc1)([C@@H](C)CNC)c1ccccc1	22.7378	-0.56	-0.8112	0.2512	3.0921	YES
C	293	Coc1ccc(CCNCCC[C@](CCalibrationN)(C(C)C)c2ccc(OC)c(OC)c2)cc1OC	33.2831	-0.58	0.387	-0.967	0.189	YES
V	294	Coc1ccc(CCNCCC[C@@](CCalibrationN)(C(C)C)c2ccc(OC)c(OC)c2)cc1OC	34.4394	-0.58	0.5184	-1.0984	0.1949	YES
A	295	C[C@H]1COc2c(N3CCN(C)CC3)c(F)cc3c2n1cc(C(O)=O)c3=O	7.0487	-3.152	-2.594	-0.558	9.1624	YES
V	296	C[C@@H]1COc2c(N3CCN(C)CC3)c(F)cc3c2n1cc(C(O)=O)c3=O	7.1388	-3.152	-2.5837	-0.5683	9.1623	YES
P	297	CN1CCN(CC1)C1=c2cc(C)sc2=Nc2ccccc2N1	21.3309	0.638	-0.9711	1.6091	14.0921	No
P	298	Cc1nccn1C[C@@H]1CCc2c(C1=O)c1ccccc1n2C	18.0817	0.092	-1.3403	1.4323	6.1293	YES
A	299	Cc1nccn1C[C@H]1CCc2c(C1=O)c1ccccc1n2C	17.9915	0.092	-1.3506	1.4426	6.1294	YES
P	300	CN(C)CCO[C@@H](c1ccccc1)c1ccccc1C	25.3537	0.071	-0.514	0.585	0.0517	YES
C	301	CN(C)CCO[C@H](c1ccccc1)c1ccccc1C	25.2635	0.071	-0.5243	0.5953	0.0517	YES
A	302	COc1ccc(Cc2nccc3cc(OC)c(OC)cc23)cc1OC	18.079	-0.863	-1.3406	0.4776	2.1287	YES
A	303	[H]\N=C(/N)c1ccc(OCCCCCOc2ccc(cc2)C(\N)=N\[H])cc1	22.6778	-2.401	-0.8181	-1.5829	24.1005	No
A	304	C1CCC(CC1)C(C[C@H]1CCCCN1)C1CCCCC1	24.92	-0.892	-0.5633	-0.3287	1.0676	YES
V	305	C1CCC(CC1)C(C[C@@H]1CCCCN1)C1CCCCC1	25.0102	-0.892	-0.553	-0.339	1.0675	YES
V	306	OCCN1CCN(CCCN2c3ccccc3Sc3ccc(Cl)cc23)CC1	30.9085	0	0.1172	-0.1172	7.1365	YES
A	307	CCC1(C(=O)NC(=O)NC1=O)c1ccccc1	7.6278	-3.477	-2.5282	-0.9488	2.0811	YES
A	308	O=C1NC(=O)C(N1)(c1ccccc1)c1ccccc1	14.6006	-2.38	-1.7359	-0.6441	3.0809	YES
P	309	Cc1cccc(C)c1NC(=O)CC12CCCN1CCC2	14.2121	-1.31	-1.78	0.47	3.0868	YES
C	310	Fc1ccc(cc1)C(CCCN1CCC(CC1)n1c2ccccc2[nH]c1=O)c1ccc(F)cc1	36.299	1.301	0.7297	0.5713	3.1562	YES
C	311	COc1cc2nc(nc(N)c2cc1OC)N1CCN(CC1)C(=O)c1ccco1	28.7857	-0.196	-0.124	-0.072	4.138	YES
V	312	CCN(CC)CCNC(=O)c1ccc(N)cc1	14.7281	-2.143	-1.7214	-0.4216	0.0616	YES
C	313	CCCNC[C@@H](O)COc1ccccc1C(=O)CCc1ccccc1	26.7398	-0.301	-0.3565	0.0555	0.0835	YES
C	314	CCCNC[C@H](O)COc1ccccc1C(=O)CCc1ccccc1	26.6496	-0.301	-0.3667	0.0657	0.0836	YES
C	315	CNCCCC1c2ccccc2CCc2ccccc12	28.537	-0.072	-0.1523	0.0803	1.0697	YES
C	316	COCCCN1CCC(CC1)NC(=O)c1cc(Cl)c(N)c2CCOc12	23.6048	-0.756	-0.7127	-0.0433	3.1386	YES
A	317	COc1ccc(CN(CCN(C)C)c2ccccn2)cc1	18.2824	-0.778	-1.3175	0.5395	1.0823	YES
P	318	OCCOCCN1CCN(CC1)C1=Nc2ccccc2Sc2ccccc12	34.9717	-0.761	0.5789	-1.3399	12.0968	YES
V	319	Cc1ccc(cc1C)C1CCN(CC1)CC[C@H]1CCOc2ccccc12	38.6084	1.699	0.9921	0.7069	0.0931	YES
C	320	Cc1ccc(cc1C)C1CCN(CC1)CC[C@@H]1CCOc2ccccc12	38.6986	1.699	1.0024	0.6966	0.0931	YES
V	321	O[C@@H](CCCN1CCC(O)(CC1)c1ccc(Cl)cc1)c1ccc(F)cc1	36.3613	-0.415	0.7368	-1.1518	4.127	YES
C	322	O[C@H](CCCN1CCC(O)(CC1)c1ccc(Cl)cc1)c1ccc(F)cc1	36.2712	-0.415	0.7265	-1.1415	4.1271	YES
P	323	COc1cc(N)c(Cl)cc1C(=O)N[C@H]1CCN2CCC[C@@H]1C2	21.8144	-0.255	-0.9162	0.6612	4.1397	YES
P	324	Cc1nc2CCCCn2c(=O)c1CCN1CCC(CC1)c1noc2cc(F)ccc12	30.9176	0.824	0.1182	0.7058	6.1712	YES
P	325	CC(C)[C@H](NC(=O)N(C)Cc1csc(n1)C(C)C)C(=O)N[C@H](C[C@H](O)[C@H](Cc1ccccc1)NC(=O)OCc1cncs1)Cc1ccccc1	17.2202	-0.914	-1.4382	0.5242	12.2473	No
V	326	CCCN1CCCC[C@@H]1C(=O)Nc1c(C)cccc1C	16.9192	-1.447	-1.4724	0.0254	0.0812	YES
A	327	Coc1ccc(CCNCCCNC(=O)c2ccc(cc2)[N+]([O-])=O)cc1OC	28.2898	0.377	-0.1804	0.5574	4.1354	YES
C	328	CCN(CC)CCNC(=O)c1ccc(NS(C)(=O)=O)cc1	19.5872	-1.699	-1.1692	-0.5298	6.0926	YES
P	329	Fc1ccc(cc1)-n1cc(C2CCN(CC2)CCN2CCNC2=O)c2cc(Cl)ccc12	43.1177	2	1.5045	0.4955	6.27	YES
A	330	CCCc1nn(C)c2c1[nH]c(nc2=O)-c1cc(ccc1OCC)S(=O)(=O)N1CCN(C)CC1	18.4351	-0.519	-1.3002	0.7812	8.2274	YES
P	331	CC\C(c1ccccc1)=C(\c1ccccc1)c1ccc(OCCN(C)C)cc1	28.2094	-1.656	-0.1895	-1.4665	12.0842	YES
A	332	CC\C(c1ccccc1)=C(/c1ccccc1)c1ccc(OCCN(C)C)cc1	23.352	-1.656	-0.7415	-0.9145	12.0863	YES
P	333	COc1cc2nc(nc(N)c2cc1OC)N1CCN(CC1)C(=O)[C@H]1CCCO1	26.3015	-1.248	-0.4063	-0.8417	0.1415	YES
P	334	COc1cc2nc(nc(N)c2cc1OC)N1CCN(CC1)C(=O)[C@@H]1CCCO1	26.3916	-1.248	-0.3961	-0.8519	0.1414	YES
P	335	CC(C)(C)c1ccc(cc1)[C@H](O)CCCN1CCC(CC1)C(O)(c1ccccc1)c1ccccc1	35.7248	1.222	0.6645	0.5575	1.1096	YES
P	336	CC(C)(C)c1ccc(cc1)[C@@H](O)CCCN1CCC(CC1)C(O)(c1ccccc1)c1ccccc1	35.815	1.222	0.6747	0.5473	1.1095	YES
A	337	COc1ccc(cc1OC)C1CCN(CC1)CC[C@H]1CCOc2ccccc12	38.5116	1.523	0.9811	0.5419	0.0968	YES
A	338	COc1ccc(cc1OC)C1CCN(CC1)CC[C@@H]1CCOc2ccccc12	38.6017	1.523	0.9914	0.5316	0.0968	YES
P	339	C[C@@H](CC(c1ccccc1)c1ccccc1)NC(C)(C)C	26.5456	0.167	-0.3786	0.5456	2.059	YES
P	340	C[C@H](CC(c1ccccc1)c1ccccc1)NC(C)(C)C	26.4554	0.167	-0.3888	0.5558	2.059	YES
A	341	CSc1ccc2Sc3ccccc3N(CC[C@H]3CCCCN3C)c2c1	30.7012	0.409	0.0936	0.3154	12.0957	YES
C	342	CSc1ccc2Sc3ccccc3N(CC[C@@H]3CCCCN3C)c2c1	30.7914	0.409	0.1039	0.3051	12.0956	YES
C	343	COc1ccc(CNC[C@H](O)COc2ccc3[nH]c(=O)ccc3c2)cc1OC	29.0747	0.018	-0.0912	0.1092	3.1099	YES
C	344	COc1ccc(CNC[C@@H](O)COc2ccc3[nH]c(=O)ccc3c2)cc1OC	29.1649	0.018	-0.0809	0.0989	3.1098	YES
A	345	CC(C)N(CC[C@@H](c1ccccc1)c1cc(C)ccc1O)C(C)C	30.7509	1.699	0.0993	1.5997	1.0669	YES
P	346	CC(C)N(CC[C@H](c1ccccc1)c1cc(C)ccc1O)C(C)C	30.6607	1.699	0.089	1.61	1.067	YES
C	347	Clc1cccc(c1)N1CCN(CCCn2nc3ccccn3c2=O)CC1	25.13	-0.462	-0.5394	0.0774	12.13	YES
C	348	S1c2ccccc2N(CCC[N+]2CC[N+](C)CC2)C2CC(CCC12)C(F)(F)F	34.1873	-0.149	0.4898	-0.6388	11.1549	YES
C	349	CCCc1nc(C)c2n1[nH]c(nc2=O)-c1cc(ccc1OCC)S(=O)(=O)N1CCN(CC)CC1	20.453	-1.107	-1.0709	-0.0361	6.2387	YES
A	350	Coc1ccc(cc1OC)[C@](CCCN(C)CCc2ccc(O)c(OC)c2)(CCalibrationN)C(C)C	34.1364	0.854	0.484	0.37	1.194	YES
P	351	Coc1ccc(cc1OC)[C@@](CCCN(C)CCc2ccc(O)c(OC)c2)(CCalibrationN)C(C)C	35.2927	0.854	0.6154	0.2386	1.1999	YES
C	352	COc1ccc(cc1OC)C(=O)N1CCN(CC1)c1ccc2NC(=O)CCc2c1	25.6224	-0.025	-0.4835	0.4585	1.129	YES
P	353	CC(C)CCCC(C)CCCC(C)CCC\C(C)=C\CC1=C(C)C(=O)c2ccccc2C1=O	21.4954	-0.76	-0.9524	0.1924	16.1078	No
V	354	CN1Cc2ccccc2[C@H](N=C1CCc1ccccc1)c1ccccc1	29.3233	1.046	-0.0629	1.1089	5.075	YES
V	355	CN1Cc2ccccc2[C@@H](N=C1CCc1ccccc1)c1ccccc1	29.4135	1.046	-0.0527	1.0987	5.0749	YES
C	356	COc1ccc(NC(=O)c2ccc(cc2)C(=N)N(C)C)c(c1)C(=O)Nc1ccc(Cl)cn1	28.936	-0.255	-0.1069	-0.1481	8.1773	YES
C	357	COc1ccc(NC(=O)c2ccc(cc2F)C(=N)N(C)C)c(c1)C(=O)Nc1ccc(Cl)cn1	26.868	-0.322	-0.3419	0.0199	15.1762	No
C	358	COc1ccc(NC(=O)c2ccc(cc2N2CCCCC2)C(=N)N(C)C)c(c1)C(=O)Nc1ccc(Cl)cn1	36.8782	0.699	0.7955	-0.0965	11.2157	YES
A	359	CN(C)C(=N)c1ccc(cc1)C(=O)Nc1ccc(Cl)cc1C(=O)Nc1ccc(Cl)cn1	34.2191	0.959	0.4934	0.4656	6.1956	YES
A	360	CN(C)C(=N)c1ccc(C(=O)Nc2ccc(Cl)cc2C(=O)Nc2ccc(Cl)cn2)c(F)c1	27.5875	0.377	-0.2602	0.6372	14.2024	No
C	361	Cc1ncc(C)c(n1)C(=O)N1CCC(CC1)[C@H](N)Cc1cc(F)c(F)cc1F	9.4895	-1.929	-2.3166	0.3876	3.2029	YES
V	362	Cc1nccnc1C(=O)N1CCC(CC1)[C@H](N)Cc1cc(F)c(F)cc1F	12.7972	-1.74	-1.9408	0.2008	4.187	YES
C	363	N[C@H](Cc1cc(F)c(F)cc1F)C1CCN(CC1)C(=O)c1cnc2ncccn12	18.1783	-1.771	-1.3293	-0.4417	5.185	YES
A	364	Cc1cc2ncc(C(=O)N3CCC(CC3)[C@H](N)Cc3cc(F)c(F)cc3F)c(C)n2n1	14.521	-1.255	-1.7449	0.4899	8.2163	YES
V	365	C1C[C@@H](CN1)OCc1ccc2ccccc2c1	20.7234	-1.196	-1.0401	-0.1559	1.0712	YES
C	366	C1C[C@H](CN1)OCc1ccc2ccccc2c1	20.6332	-1.215	-1.0504	-0.1646	1.0713	YES
C	367	NCalibrationCc1ccc2cc(CO[C@H]3CCNC3)ccc2c1	20.4527	-0.653	-1.0709	0.4179	7.1056	YES
P	368	Fc1ccc2cc(CO[C@@H]3CCNC3)ccc2c1	21.4078	-1.013	-0.9624	-0.0506	7.0894	YES
V	369	CCCCN(C1CCNCC1)S(=O)(=O)c1ccc2ccccc2c1	26.2829	0.143	-0.4084	0.5514	4.1121	YES
P	370	CCCCN([C@H]1CCNC1)S(=O)(=O)c1ccc2ccccc2c1	27.8581	0.385	-0.2294	0.6144	5.1157	YES
V	371	C1CC(CCN1)COc1ccc2ccccc2c1	24.3119	-0.58	-0.6324	0.0524	0.0677	YES
C	372	Cc1ccc2ccc(OCC3CCNCC3)cc2c1	21.5485	-0.544	-0.9464	0.4024	0.0953	YES
P	373	Fc1ccc2cc(OCN3CCNCC3)ccc2c1	18.9625	-0.544	-1.2402	0.6962	5.1002	YES
C	374	Cc1c(CCN2CCNCC2)ccc2cc(F)ccc12	20.755	-1.004	-1.0366	0.0326	2.1002	YES
V	375	Clc1ccccc1OC1CN(C1)S(=O)(=O)c1ccc2CCNCCc2c1	24.485	-0.533	-0.6127	0.0797	12.1312	YES
A	376	Clc1cccc(OC2CN(C2)S(=O)(=O)c2ccc3CCNCCc3c2)c1	21.7415	-0.567	-0.9245	0.3575	14.1496	No
V	377	Clc1ccc(OC2CN(C2)S(=O)(=O)c2ccc3CCNCCc3c2)cc1	22.3778	-0.32	-0.8522	0.5322	14.1507	No
P	378	Clc1ccccc1C[C@@H]1CCN(C1)S(=O)(=O)c1ccc2CCNCCc2c1	25.4095	-0.535	-0.5077	-0.0273	12.1356	YES
V	379	Clc1ccccc1C[C@H]1CCN(C1)S(=O)(=O)c1ccc2CCNCCc2c1	25.3193	-0.719	-0.5179	-0.2011	12.1357	YES
V	380	Clc1ccccc1OC1CCN(CC1)S(=O)(=O)c1ccc2CCNCCc2c1	25.6238	-0.462	-0.4833	0.0213	11.1308	YES
A	381	FC1(F)CCN(C1)C(=O)[C@@H]1C[C@@H](CN1)N1CCN(CC1)c1ncccn1	14.3447	-2.1	-1.7649	-0.3351	7.1637	YES
V	382	F[C@H]1CN(C[C@H]1F)C(=O)[C@@H]1C[C@@H](CN1)N1CCN(CC1)c1ncccn1	14.2314	-1.732	-1.7778	0.0458	7.1611	YES
C	383	CC(C)(C)CNc1nc(nc(N2CCOCC2)c1N)CCalibrationN	17.6895	-1.845	-1.3849	-0.4601	4.1802	YES
C	384	CC(C)CNc1nc(nc(N2CCNCC2)c1N)CCalibrationN	18.2879	-1.716	-1.3169	-0.3991	4.1543	YES
V	385	Nc1ccnc(c1)N1CCC(CC1)(C(=O)Nc1ccc2ccccc2n1)c1ccccc1	42.1227	1.699	1.3915	0.3075	1.1593	YES
P	386	CCOC(=O)N1CCN(CC1)C(=O)C1(CCN(CC1)c1cc(N)ccn1)c1ccccc1	26.4537	0.77	-0.389	1.159	2.1426	YES
A	387	Nc1ccnc(c1)N1CCC(CC1)(C(=O)N1CCc2ccccc2C1)c1ccccc1	32.9317	1.398	0.3471	1.0509	1.1568	YES
A	388	COc1ccc(CNC(=O)C2(CCN(CC2)c2cc(N)ccn2)c2ccccc2)cc1	34.9691	0.699	0.5786	0.1204	1.157	YES
P	389	COc1ccc(C(=O)NC2(CCN(CC2)c2cc(N)ccn2)c2ccccc2)c(OC)c1	33.0435	1.097	0.3598	0.7372	3.1514	YES
V	390	COc1ccc(C(=O)NC2(CCN(CC2)c2cc(N)ccn2)c2ccccc2)c(Cl)c1	34.7213	0.469	0.5504	-0.0814	4.1777	YES
V	391	Nc1ccnc(c1)N1CCC(CC1)(NC(=O)c1ccccn1)c1ccccc1	30.7448	0.26	0.0986	0.1614	0.1547	YES
P	392	COc1ccc(cc1)C(=O)N(C1CCN(CC1)c1cc(N)ccn1)c1ccc(C)cn1	30.6938	1.523	0.0928	1.4302	0.1605	YES
A	393	COc1cccc(c1)C(=O)N(C1CCN(CC1)c1cc(N)ccn1)c1ccccn1	31.923	-0.986	0.2325	-1.2185	0.1528	YES
A	394	Nc1ccnc(c1)N1CCC2(CC1)OC(c1ccccc1)c1ccccc21	38.3403	1.699	0.9617	0.7373	1.1273	YES
V	395	CN(C)C(=O)[C@H]1OC2(CCN(CC2)c2cc(N)ccn2)c2ccccc12	24.4858	-0.673	-0.6126	-0.0604	3.1352	YES
A	396	COc1cccc(c1)C1(C)CN(C1)c1cc(N)ccn1	19.6842	-0.265	-1.1582	0.8932	0.1039	YES
V	397	COc1ccc(cc1)-n1c2cccnc2n(C2CCN(CC2)c2cc(N)ccn2)c1=O	30.5668	0.06	0.0784	-0.0184	4.2288	YES
C	398	Nc1ccnc(c1)N1CCC(CC1)n1c2ncccc2n(-c2ccccc2)c1=O	33.853	0.046	0.4518	-0.4058	4.1834	YES
V	399	Nc1ccnc(c1)N1CCC(CC1)n1c2ncccc2n(Cc2ccccc2)c1=O	31.4357	0.284	0.1771	0.1069	3.1826	YES
P	400	Nc1ccnc(c1)N1CCC(CC1)n1c2ncccc2n(CC2CC2)c1=O	28.2787	0.125	-0.1816	0.3066	4.1921	YES

## Sheet: Table S2
ID	SMILES	DCW	Expr	Calc	Expr-Calc	DefectSMILES	Applicability
4	c2(c1c(cc(F)cc1)on2)C3CCN(CCC=2C(N1C(CCCC1)=NC2C)=O)CC3	34.7158	0.777	0.5498	0.2272	13.1792	No
6	c1cc2c(cc1Cn1cncn1)c1c(C2)c(n[nH]1)c1csc(c1)C#CCOCCOC	17.6354	-1.064	-1.391	0.327	3.1975	YES
8	C(c1cc2c(cc1)c1c(C2=O)c(n[nH]1)c1csc(c1)C#CCOCCOC)N1CCN(CC1)C	21.1703	-0.724	-0.9894	0.2654	2.1951	YES
9	c1(cc2c(cc1)c1c(C2)c(n[nH]1)c1csc(c1)C#CCOCCOC)Cn1ncnc1	19.1631	-2.176	-1.2174	-0.9586	6.1924	YES
15	n2(c1c(cccc1)nc2NC2CCN(CCc1ccc(O)cc1)CC2)Cc1ccc(F)cc1	36.9499	3	0.8037	2.1963	7.1553	YES
16	C2(N(C1=CCN(CC1)CCCC(c1ccc(cc1)F)=O)c1ccccc1N2)=O	30.0015	1.495	0.0141	1.4809	11.1101	YES
17	C=1(C(C(C(=O)OC)=C(NC1C)C)c1c([N+]([O-])=O)cccc1)C(=O)OC	5.607	-1.699	-2.7578	1.0588	11.1114	YES
20	N2(c1c(cc(c(c1OC)N1CC(C)NCC1)F)C(C(=C2)C(=O)O)=O)C1CC1	13.4437	-2.114	-1.8673	-0.2467	12.1311	YES
21	C=1(C(c2c(c(F)c(cc2N(C1)C1CC1)N1CC(C)NCC1)C)=O)C(=O)O	13.8917	-1.699	-1.8164	0.1174	12.1348	YES
22	c23cc(N1CCNCC1)c(cc3C(=O)C(=CN2C1CC1)C(O)=O)F	10.025	-2.985	-2.2558	-0.7292	12.1221	YES
23	c1cc2c(cc1)Cc3c(N1C(=NCC21)N)cccc3	22.3285	-1	-0.8578	-0.1422	4.0852	YES
30	c2(c1c(ccc(c1)[Cl])n(c2)c1ccc(C(=O)O)cc1)C2CCN(CCN1C(NCC1)=O)CC2	19.2592	-1.875	-1.2065	-0.6685	7.1654	YES
34	Fc1ccc(cc1)n3cc(C2CCN(CCN1CCNC1=S)CC2)c1ccccc31	33.5433	2.208	0.4166	1.7914	11.1403	YES
35	C(C2CCN(CCCC(c1ccc(C(C)(C)O)cc1)O)CC2)(c1ccccc1)(c1ccccc1)O	32.199	0.337	0.2638	0.0732	2.1445	YES
36	C2(c1c(cccc1)N(C2)c1ccc(F)cc1)C2CCN(CCN1C(NCC1)=O)CC2	29.8537	1.629	-0.0027	1.6317	5.1584	YES
37	c2(c1c(ccc(c1)[Cl])n(c2)c1ccc(F)cc1)C1CCNCC1	29.6899	0.69	-0.0213	0.7113	3.1158	YES
39	c2(c1c(ccc(c1)[Cl])n(c2)c1ccc(F)cc1)CCC	20.1122	-1.415	-1.1096	-0.3054	3.0955	YES
43	c2(c1c(ccc(c1)[Cl])n(c2)c1ccc(F)cc1)C(CC)(CC)O	21.1276	-1.196	-0.9942	-0.2018	4.1164	YES
46	c2(c1c(ccc(c1)[Cl])n(c2)c1ccc(F)cc1)C(C)=O	15.8828	-1	-1.5902	0.5902	4.1115	YES
47	c2(c1c(ccc(c1)[Cl])n(c2)c1ccc(F)cc1)C(C)C	15.9867	-1	-1.5784	0.5784	2.0998	YES
48	c12ccc(cc1ccn2c1ccc(cc1)F)C(C)(C)C	22.82	-1	-0.8019	-0.1981	2.0989	YES
53	c12cc(ccc1n(cc2C1CCN(CC1)CCN1C(NCC1)=O)c1ccc(cc1)F)[Cl]	37.1088	1.833	0.8217	1.0113	8.1536	YES
54	N1(c3c(CCc2c1cccc2)cccc3)CCCNC	26.6645	-0.143	-0.3651	0.2221	2.0848	YES
59	[C@@H]1(N(CCC1)C)c1cccnc1	13.462	-2.389	-1.8653	-0.5237	1.0634	YES
60	C=1(c3c(Nc2c(N1)cccc2)sc(c3)C)N1CCNCC1	20.4967	-1.152	-1.0659	-0.0861	8.111	YES
63	C23[C@H]([C@@H](OC(=O)c1ccccc1)CC(N2C)CC3)C(=O)OC	18.1281	-0.857	-1.335	0.478	4.144	YES
66	N1C(C=Cc2c1ccc(c2)OCC(O)CNCc1cc(OC)c(cc1)OC)=O	15.8934	-1.477	-1.589	0.112	6.1391	YES
67	[C@@H]12CC[C@H](C(C(OC)=O)=CC1)[N@@]2C	4.7892	-2.233	-2.8507	0.6177	4.0727	YES
69	N2(CCCC)C(C(Nc1c(cccc1C)C)=O)CCCC2	20.0946	-1.255	-1.1116	-0.1434	0.1005	YES
70	c1(c(cccc1C)C)NC(=O)[C@@H]1CCCCN1CCC	14.9329	-1.307	-1.6981	0.3911	0.0793	YES
71	CSc1ccc(cc1)C2N=C(OCc1ccc(NS(C)(=O)=O)cc1)N(C)Cc1ccccc21	36.8271	0	0.7897	-0.7897	10.1691	YES
72	CN1Cc2ccccc2C(N=C1OCc1ccc(NS(C)(=O)=O)cc1)c1ccccc1	32.2201	0	0.2662	-0.2662	11.1387	YES
73	CN1Cc2ccccc2C(N=C1CCc1ccc(NS(C)(=O)=O)cc1)c1ccc(F)cc1F	31.5493	0	0.19	-0.19	14.1652	No
77	CN(C)CCN2c1ccccc1C(=NC(NC(=O)CCc1ccc([Cl])cc1[Cl])C2=O)c1ccccc1	39.0722	0	1.0448	-1.0448	8.1525	YES
80	c1(C(NCCN(CC)CC)=O)ccc(N)cc1	14.2865	-2.143	-1.7716	-0.3714	1.0719	YES
81	c1cc(ccn1)N	6.9022	-3.602	-2.6106	-0.9914	1.0609	YES
82	c13c(cc2c(c1OCCCCc1ccccc1)C=CC(O2)=O)occ3	22.3634	-0.699	-0.8538	0.1548	8.1	YES
83	C(C([Cl])([Cl])[Cl])(C)(C)O	-7.7843	-3.602	-4.2795	0.6775	6.0535	YES
84	c2cc(c(C(CCc1ccccc1)=O)cc2O)OCC(O)CNCCC	26.1237	0.056	-0.4265	0.4825	3.1172	YES
85	C1CN(CCN1)c1c(cc2c(c1)N1C(=C(C2=O)C(O)=O)SC1C)F	6.1501	-2.477	-2.6961	0.2191	14.155	No
86	CC3N2c1cc(c(cc1C(=O)C(=C2S3)C(=O)O)F)N1CCN(CC1)CC1=C(OC(=O)O1)C	15.4728	-2.477	-1.6368	-0.8402	15.1646	No
90	c1ccc3c2c1NC(N2C[C@@H](C3)NC)=O	11.5205	-1	-2.0859	1.0859	3.0947	YES
91	CS(=O)(=O)Nc2cc1c(c(oc1cc2)CCCC)C(c1ccc(cc1)OCCCN(CCCC)CCCC)=O	34.7518	1.229	0.5539	0.6751	8.1732	YES
92	c1(nc(CSCC\C(=N/S(N)(=O)=O)N)cs1)\N=C(/N)N	-0.6379	-1.699	-3.4674	1.7684	26.1195	No
95	s1cnc(c1)C(=O)N(C(=O)c1nc(sc1)NC(c1c(cc(c(c1)OC)OC)O)=O)CCN(C(C)C)C(C)C	8.0055	-1.699	-2.4853	0.7863	6.2136	YES
96	C(c1ccccc1)(c1ccccc1)CCNC(Cc1ccccc1)C	31.3598	0.229	0.1685	0.0605	1.0666	YES
99	c1(c([nH]cn1)C)CSCCN\C(=N\C#N)NC	11.0988	-3	-2.1338	-0.8662	13.0852	No
100	C(CN(C)CCc1cc(c(cc1)OC)OC)Oc1c(cc(cc1)NS(=O)(=O)C)N	27.862	-0.079	-0.229	0.15	6.1715	YES
112	N([C@H]([C@H](\C=C\CCCCCCCCCCCCC)O)CO)C(C)=O	13.3986	-1.477	-1.8725	0.3955	11.0821	YES
113	C\1(c3c(COc2c1cccc2)cccc3)=C/CCN(C)C	19.7006	-0.813	-1.1564	0.3434	11.0972	YES
114	c1(c(cc(N)c(c1)[Cl])OC)C(NC2CCN(Cc1ccccc1)CC2)=O	26.036	0.208	-0.4365	0.6445	4.1467	YES
116	c1nc(c2c(n1)n(cn2)C(CCCCCC)C(C)O)N	14.1892	-1.903	-1.7826	-0.1204	4.1357	YES
119	C=2(c1ccncc1)C=C(C(=O)NC2C)C#N	4.0703	-2	-2.9324	0.9324	4.1214	YES
120	C=2(c1ccncc1)C=C(C(=O)NC2)N	4.5778	-2	-2.8748	0.8748	5.1039	YES
121	O(CCC)c1ccccc1C1=Nc2c(C(N1)=O)nn[nH]2	14.0857	-2	-1.7944	-0.2056	10.0904	YES
123	c1cc(C(F)(F)F)ccc1OC(c1ccccc1)CCN	26.4349	-0.362	-0.3911	0.0291	2.0838	YES
124	c1(c(NC(=O)C(NCCC)C)c(C)cs1)C(=O)OC	-0.072	-2.35	-3.4031	1.0531	4.0921	YES
125	COc4ccc(CC(=O)Nc3cc2C(NC1CC1)C(O)C(C)(C)Oc2cc3[N+]([O-])=O)cc4	14.8509	-1.643	-1.7074	0.0644	9.2043	YES
126	c12c(C(C(C(=O)O)=CN1C1CC1)=O)cc(c(N1C\C(=N/OC)C(C1)CN)n2)F	12.4497	-2.477	-1.9803	-0.4967	22.1249	No
127	c1(c(c(F)cc2c1N(C=C(C2=O)C(O)=O)C1CC1)N1CCCC(C1)NC)OC	18.2468	-2.33	-1.3216	-1.0084	9.1783	YES
128	CC(=O)Nc1cccc(c1)N2CCN(CCCCNS(=O)(=O)c1ccc(C)cc1)CC2	31.47	0.523	0.181	0.342	7.1491	YES
134	CC(=O)Nc1cccc(c1)N2CCN(CC1CCN(CC1)S(=O)(=O)CC1CCCCC1)CC2	33.5608	-0.301	0.4186	-0.7196	9.1526	YES
135	C(N2CCN(C\C=C\c1ccccc1)CC2)(c1ccc(F)cc1)c1ccc(F)cc1	34.4399	2.244	0.5185	1.7255	15.1238	No
138	COc2c(C(C)=O)c(O)c(OCc1ccc([Br])cc1)c1occc21	21.9326	-0.954	-0.9027	-0.0513	6.1043	YES
141	N(CC(COc1ccc(cc1)CCOC)O)C(C)C	17.3123	-2.161	-1.4277	-0.7333	2.0856	YES
142	c1cc(c2c(c1OCC(C(C)NC(C)C)O)CCC2)C	13.243	-0.964	-1.8901	0.9261	1.0883	YES
143	c23c1c(cccc1)[nH]c2cccc3OCC(CNCCOc1c(cccc1)OC)O	28.1253	0.292	-0.1991	0.4911	5.127	YES
145	c2(ccc(CCO[C@H]1[C@H](CCCC1)[N@@]1CC[C@H](C1)O)cc2OC)OC	20.9472	-1.322	-1.0147	-0.3073	3.1101	YES
146	c1c(ccc(c1)C(CCCN(CC)CCCCCCC)O)[Cl]	31.8472	1.092	0.2238	0.8682	1.0682	YES
147	c1c(ccc(c1)CCCCN(CCCCCCC)CC)N	30.5038	0.564	0.0712	0.4928	2.0538	YES
148	c1c(ccc(c1)CCCCN(CCCCCCC)CC)NC=O	26.5961	0.483	-0.3728	0.8558	2.0723	YES
154	c12c(cccc1)NC(C23C1N(C[C@H]([C@H](C1)\C(=C/OC)C(=O)OC)CC)CC3)=O	12.5319	-1	-1.9709	0.9709	14.1621	No
156	N1(c3c(Sc2c1cccc2)ccc(c3)[Cl])CCCN1CCN(CC1)CCO	33.0283	0	0.3581	-0.3581	7.1237	YES
157	c23N(c1c(cccc1)Sc2ccc(c3)C(F)(F)F)CCCN1CCN(C)CC1	29.4102	-0.149	-0.0531	-0.0959	9.1394	YES
158	C1CCCC(N1C)C(=O)Nc1c(cccc1C)C	15.0889	-2.193	-1.6804	-0.5126	0.0813	YES
159	C1(=CN(c2c(C1=O)cc(c(n2)N1C\C(C2(C1)CNC2)=N\OC)F)C1CC1)C(O)=O	13.5315	-2.338	-1.8574	-0.4806	17.1701	No
166	c1(cccc(c1)CCN1CC[N@@](C(C1)=O)[C@@H]1Cc2c(CC1)cc(cc2)CN(CC)CC)C(F)(F)F	30.1236	-0.23	0.028	-0.258	4.1757	YES
170	C1N(CC[N@@](C1=O)[C@@H]1Cc2c(CC1)cc(cc2)CN1CCC(CC1)C(F)(F)F)CCc1ccc(cc1)F	25.9233	-0.301	-0.4493	0.1483	2.1957	YES
173	C1N(CC[N@@](C1=O)[C@@H]1Cc2c(CC1)cc(cc2)CN1CCN(CC1)S(=O)(=O)C)CCc1ccc(cc1)F	22.2394	-1.114	-0.8679	-0.2461	15.1743	No
176	C1N(CC[N@@](C1=O)[C@@H]1Cc2c(CC1)cc(cc2)CN(C)C(CO)C(=O)N(C)C)CCc1ccc(cc1)F	17.5081	-1.398	-1.4055	0.0075	8.1783	YES
178	C1N(CC[N@@](C1=O)[C@@H]1Cc2c(CC1)cc(cc2)CN1[C@@H](CCC[C@@H]1C)C)CCc1ccc(cc1)F	29.4887	0	-0.0441	0.0441	4.1735	YES
179	c1c(ccc(c1)c1ccc(cc1)C(=O)[N@](C)[C@@H]1Cc2c(CC1)cc(cc2)CN(C)C)F	28.4528	-0.255	-0.1619	-0.0931	3.1601	YES
181	C[N@@](C(=O)c1ccc(cn1)c1ccc(cc1)[Cl])[C@@H]1Cc2c(CC1)cc(cc2)CN(C)C	30.2213	-0.415	0.0391	-0.4541	3.1619	YES
187	C[N@@](C(=O)c1ccc(cc1)c1ccc(cc1)F)[C@@H]1Cc2c(CC1)cc(cc2)CN(C)CC(=O)N(C)C	29.8483	-0.255	-0.0033	-0.2517	7.1506	YES
198	c1cc(ccc1)[C@H]1CCCC[C@@H]1[N@]1CCC2(CC1)[C@@H](CNC2=O)c1ccccc1	32.2688	-0.146	0.2718	-0.4178	2.1223	YES
199	c3([C@@]1(CCCC[C@@H]1[N@]1CCC2(CC1)[C@@H](CNC2=O)c1ccccc1)O)ccc(cc3)F	33.037	-0.255	0.3591	-0.6141	6.1594	YES
202	c1c(nc2c(c1)C[C@]1(N2[C@@H](CNC1)C)[H])C	11.9308	-1.322	-2.0392	0.7172	4.0953	YES
203	c1c(nc2c(c1)C[C@]1(N2[C@@H](CNC1)C)[H])[Cl]	12.3899	-1.602	-1.9871	0.3851	5.091	YES
204	c1c(nc2c(c1)C[C@]1(N2[C@@H](CNC1)C)[H])COCC1CC1	21.7108	-1.477	-0.9279	-0.5491	4.1207	YES
207	c1(nc(nc(c1)NC(CN1CCN(CC1)C)=O)c1ccc(o1)C)n1nc(cc1C)C	25.9364	0.022	-0.4478	0.4698	5.2142	YES
209	CCc2c(C)[nH]c3CCC\C(=N/OC(=O)Nc1ccccc1)c23	20.6883	-1.477	-1.0441	-0.4329	14.1114	No
211	c12c(C(C(C(O)=O)=CN1C1CC1)=O)c(c(F)c(c2F)N1C[C@H](N[C@H](C1)C)C)N	13.1391	-1.521	-1.9019	0.3809	16.1439	No
212	c12c(C(C(C(O)=O)=CN1CC)=O)cc(F)c(c2)N1CCNCC1	1.5926	-2.477	-3.214	0.737	9.1108	YES
213	C1(C)NCCN(C1)c1c(F)cc2C(C(=CN(c2c1F)CC)C(O)=O)=O	4.1216	-2.477	-2.9266	0.4496	11.1189	YES
214	c1(c(cc2c(c1)C(C(=CN2c1ccc(cc1)F)C(=O)O)=O)N1CC(NC(C1)C)C)F	15.7201	-2.477	-1.6087	-0.8683	10.1503	YES
215	c1(c(cc2c(c1)C(C(=CN2c1ccccc1F)C(=O)O)=O)N1CC(NC(C1)C)C)F	18.1866	-2.477	-1.3284	-1.1486	12.1356	YES
216	c1(c(cc2c(c1)C(C(=CN2c1ccc(cc1)F)C(=O)O)=O)N1CCNCC1)F	13.4523	-2.477	-1.8664	-0.6106	12.1314	YES
217	c1(c(cc2c(c1)C(C(=CN2c1ccccc1F)C(=O)O)=O)N1CCNCC1)F	15.6621	-2.477	-1.6153	-0.8617	13.1167	No
220	c1c(ccc(c1)\C(=N\CC)N1c2c(CCC1)cc(cc2)C1=NN(C(SC1)=O)C)NS(C)(=O)=O	29.9949	0	0.0134	-0.0134	13.1814	No
221	c1c(c(cc(c1)\C(=N\CC)N1c2c(CCC1)cc(cc2)C1=NNC(SC1(C)C)=O)OC)OC	26.0975	0	-0.4295	0.4295	19.1563	No
228	C1=Nc2c(C(N1c1ccc(c(c1)OC)N1CC[C@@H](C1)O)=O)sc(c2)c1ccc(cc1)[Cl]	15.0586	-1	-1.6838	0.6838	12.1543	No
231	Cc3cc4c(F)c(OC1=NC=Nn2cc(OCCCS(C)(=O)=O)c(C)c12)ccc4[nH]3	2.2008	-1.301	-3.1449	1.8439	15.2223	No
235	c1c(c(cc(c1F)F)C1C(CC(=CC1)C(N1CCn2c(C1)nnc2C(F)(F)F)=O)N)F	17.6119	-2.477	-1.3937	-1.0833	16.1907	No
236	N23C(c1c(cccc1)Cc1c2cccc1)CN(CC3)C	26.5094	-0.505	-0.3827	-0.1223	1.1038	YES
237	c23c(OC(c1ccc(OC)cc1)=CC2=O)cc(O)cc3O	13.1893	-1.511	-1.8962	0.3852	9.1039	YES
238	C3[C@]1(CN4[C@@]([C@@]2([C@]1(N(CCC2)CC3)[H])[H])(CC=CC4=O)[H])[H]	14.4167	-2	-1.7568	-0.2432	19.1341	No
239	c1(nc(nc(c1)NC(CN1CCCN(CC1)C)=O)c1ccc(o1)C)n1nc(cc1C)C	27.7059	0.545	-0.2467	0.7917	5.2158	YES
240	c1(nc(nc(c1)NC(CN1CCC(CC1)CN(C)C)=O)c1ccc(o1)C)n1nc(cc1C)C	28.5535	-0.223	-0.1504	-0.0726	5.2238	YES
243	c1(nc(nc(c1)NC(CN1C[C@@H](CC1)NCC)=O)c1ccc(o1)C)n1nc(cc1C)C	27.5522	0.377	-0.2642	0.6412	5.218	YES
244	c1(nc(nc(c1)NC(CN1C[C@@H](CC1)CN(C)C)=O)c1ccc(o1)C)n1nc(cc1C)C	25.615	-0.27	-0.4843	0.2143	5.2251	YES
247	c1(c(cccc1)OC(C)=O)C(=O)O	5.4216	-3	-2.7789	-0.2211	2.0624	YES
248	c12c([nH]cc1CCN(C)C)ccc(c2)CS(NC)(=O)=O	16.1514	-1.477	-1.5597	0.0827	4.1266	YES
249	C(C)C(N(C2CCN(CCc1ccccc1)CC2)c1ccccc1)=O	25.3506	-0.255	-0.5144	0.2594	2.1101	YES
261	c1c(c(O)ccc1C(CNC(C)C)O)O	7.9193	-1.477	-2.4951	1.0181	1.0691	YES
262	O=C2N(C)c1c(n(C)cn1)C(N2C)=O	2.598	-3	-3.0997	0.0997	6.1395	YES
264	c12C(C[C@@H](Oc1cc(cc2O)O)c1cc(O)c(cc1)OC)=O	14.6491	-1	-1.7304	0.7304	6.1001	YES
266	c23c(OC(c1ccc(O)cc1)CC2=O)cc(O)cc3O	13.8477	-1	-1.8214	0.8214	6.0965	YES
270	c1(c3c(nc2c1cccc2)cccc3)Nc1c(cc(NS(C)(=O)=O)cc1)OC	37.7258	0.678	0.8918	-0.2138	3.1765	YES
271	c1(nc(c2c(n1)cc(c(c2)OC)OC)N)N2CCN(C(c1occc1)=O)CC2	26.5444	-0.196	-0.3787	0.1827	11.1983	YES
273	c12c(cc(OC)c(c1)OC)c(nc(n2)N3CCN(C(C2Oc1c(cccc1)OC2)=O)CC3)N	27.6543	0.229	-0.2526	0.4816	8.2064	YES
276	N1C(C(C(NC1=O)=O)(C(CCC)C)CC)=O	2.5601	-2	-3.104	1.104	4.0854	YES
277	[C@H]1(c2ccccc2OCC1)CCN1CCC(CC1)c1cc(c(cc1)OC)OC	35.0024	0	0.5824	-0.5824	1.1199	YES
279	C1(CCN(CC1)CCCC(c1ccc(cc1)F)=O)(c1ccc(cc1)[Cl])O	33.9728	1.602	0.4654	1.1366	7.1233	YES
281	N2(c1c(cccc1)NC2=O)C2CCN(CCCC(c1ccc(F)cc1)c1ccc(F)cc1)CC2	43.3848	2.585	1.5349	1.0501	3.1839	YES
282	C\2(c1c(cc([Cl])cc1)CCc1c2nccc1)=C/1CCN(C(OCC)=O)CC1	24.5304	-0.591	-0.6075	0.0165	12.132	YES
283	S(Nc1ccc(cc1)C(CNC(C)C)O)(=O)(=O)C	9.7919	-2.444	-2.2823	-0.1617	1.116	YES
284	C(C1CCN(CC1)CCCC(c1ccc(C(C)(C)C)cc1)O)(c1ccccc1)(c1ccccc1)O	31.5086	2.06	0.1854	1.8746	1.1207	YES
285	N1(c3c(Sc2c1cccc2)ccc(c3)SC)CCC1N(CCCC1)C	35.0342	0.699	0.586	0.113	6.1085	YES
287	c2(nc(CCN1CCC(CC1)C(c1ccc(cc1)NS(C)(=O)=O)=O)ccc2)C	29.9324	1.854	0.0063	1.8477	4.1646	YES
289	N(c1ccccc1)(CC(N1CCCC1)COCC(C)C)Cc1ccccc1	31.4094	1.638	0.1741	1.4639	1.1009	YES
290	c1(n(c2ccccc2n1)Cc1ccc(cc1)F)NC1CCN(CC1)CCc1ccc(cc1)OC	37.9828	2.886	0.921	1.965	9.1452	YES
291	c1(c(oc2c1cccc2)CCCC)C(c1cc(c(c(c1)I)OCCN(CC)CC)I)=O	31.6187	1.319	0.1979	1.1211	6.1186	YES
293	[C@H]1(C(N(c2ccccc2S[C@H]1c1ccc(cc1)OC)CCN(C)C)=O)OC(=O)C	22.8714	-0.869	-0.7961	-0.0729	6.129	YES
303	C\2(c1c(cc(cc1)[Cl])CCc1c2nccc1)=C\1CCNCC1	20.7894	-0.8	-1.0326	0.2326	11.0997	YES
304	C(=C(/c1ccccc1)[Cl])(/c1ccc(cc1)OCCN(CC)CC)c1ccccc1	28.9682	0.745	-0.1033	0.8483	13.1058	No
305	C1(=Nc3c(Nc2c1cccc2)ccc(c3)[Cl])N1CCN(CC1)C	27.8342	-0.398	-0.2321	-0.1659	11.096	YES
306	C1(N(c2c(N1)cc([Cl])cc2)C1CCN(CC1)CCCN1C(Nc2c1cccc2)=O)=O	28.5625	1.244	-0.1494	1.3934	5.1527	YES
308	c1(c(nc2c(c1)C(C(=CN2C1CC1)C(O)=O)=O)N1C\C(C(C1)(C)CN)=N/OC)F	8.694	-1.949	-2.407	0.458	16.1754	No
311	c1(NC(=O)CN(CC)CC)c(cccc1C)C	15.8832	-2.42	-1.5901	-0.8299	1.0773	YES
313	c12c3c(cc(c1ccc(c2)C(F)(F)F)C(CCNCCCC)O)c(cc(c3)[Cl])[Cl]	28.2695	1.143	-0.1827	1.3257	10.1388	YES
314	c1(ccc(cc1)NS(=O)(=O)C)C(CCCN(CC)CCCCCCC)O	31.3691	1.553	0.1695	1.3835	1.129	YES
317	c23c4c(N1CCN(C)CC1)c(F)cc2C(C(C(O)=O)=CN3[C@@H](C)CO4)=O	5.1006	-2.633	-2.8153	0.1823	14.1821	No
318	C3CN(C1Cc2c(CC1)cc(cc2)C#N)CCC32CC(O)c1cc(ccc1O2)NS(=O)(=O)C	41.9383	1.678	1.3705	0.3075	6.196	YES
321	C2(c1ccccc1)(C(NC(=O)NC2=O)=O)CC	5.8956	-3.477	-2.725	-0.752	2.1121	YES
322	C2(c1ccccc1)(c1ccccc1)NC(=O)NC2=O	16.9178	-2.38	-1.4726	-0.9074	2.1061	YES
323	C1CCC2(N1CCC2)CC(=O)Nc1c(cccc1C)C	19.4112	-1.31	-1.1892	-0.1208	1.1064	YES
324	C(C(=O)OC1CCN(CC1)C)(c1ccccc1)(c1ccccc1)OCCC	21.3707	-1	-0.9666	-0.0334	2.1116	YES
325	C(c1ccc(F)cc1)(c1ccc(F)cc1)CCCN2CCN(CC(Nc1c(cccc1C)C)=O)CC2	41.748	1.77	1.3489	0.4211	3.1715	YES
326	N2(c1cc(S(=O)C)ccc1Sc1c2cccc1)CCC1N(C)CCCC1	31.9889	0.26	0.24	0.02	10.1056	YES
328	S(=O)(=O)(c1cc(c(cc1)OCC)C=1NC(c2c(N1)c(nn2C)CCC)=O)N1CCN(CC1)C	14.4972	-1.522	-1.7476	0.2256	6.1942	YES
329	C4N(CCN(S(c3ccc(OCC)c(C=1Nn2c(C(N1)=O)c(nc2CCC)C)c3)(=O)=O)C4)CC	19.9613	-1.107	-1.1267	0.0197	16.1981	No
330	c2(S(Nc1cc(C)on1)(=O)=O)ccc(N)cc2	16.1724	-3.342	-1.5573	-1.7847	5.1616	YES
331	c2(Cc1c(N)nc(N)nc1)cc(c(OC)c(c2)OC)OC	14.043	-2	-1.7992	-0.2008	3.1471	YES
332	c1(c(cc(N)c(c1)[Cl])OC)C(NC2C(CN(CCCOc1ccc(F)cc1)CC2)OC)=O	34.4856	1.854	0.5237	1.3303	8.1903	YES
334	c2(c1c(cccc1)sn2)N3CCN(CCc2cc1c(NC(C1)=O)cc2[Cl])CC3	29.3056	0.921	-0.0649	0.9859	5.155	YES
335	c1(cc(cc(c1)C(=O)NCC1(CCN(CC1)Cc1ccccc1OC)C#N)OC)OC	28.8832	0.036	-0.1129	0.1489	1.128	YES
339	c1(cc(cc(c1)C(=O)NCC1(CCN(CC1)CCc1ccccc1)C#N)OC)OC	26.1941	-0.196	-0.4185	0.2225	2.1196	YES
352	c1(cc(cc(c1)C(=O)NCC1(CCN(CC1)Cc1ccc(cc1)C(F)(F)F)C(O)=O)OC)OC	14.942	-1.082	-1.6971	0.6151	7.1801	YES
355	COC(=O)C3(CNC(=O)c1cc(OC)cc(OC)c1)CCN(CC1=Cc2ccccc2OC1(C)C)CC3	27.463	-0.111	-0.2743	0.1633	6.1944	YES
356	COC(=O)C3(CNC(=O)c1cc([Cl])cc([Cl])c1)CCN(CC1=Cc2ccccc2OC1(C)C)CC3	21.055	-1.141	-1.0025	-0.1385	9.1825	YES
357	COc1ccccc1CN2CCC(CNC(=O)c1cc(CC(C)C)n(n1)c1ccccc1)(CC2)C#N	42.4716	0.036	1.4311	-1.3951	4.1724	YES
358	COc3cccc(CN2CCC(CNC(=O)c1cc(CC(C)C)n(n1)c1ccccc1)(CC2)C#N)c3	38.2718	-0.176	0.9539	-1.1299	4.1832	YES
369	O(P(=O)(Oc1cc(C)cc(C)c1)Oc1cc(cc(C)c1)C)c1cc(cc(c1)C)C	15.7192	-2	-1.6088	-0.3912	3.1164	YES
373	[C@]235c1c4c(OC)ccc1C[C@H]([C@@]2(C=C[C@H]([C@H]3O4)O)[H])[N@](CC5)C	11.6672	-1.987	-2.0692	0.0822	15.1407	No
374	c12c(C(NC(N1C)=O)=O)n(C)cn2	2.1941	-2	-3.1456	1.1456	5.0976	YES
375	c1(nnc(c2cc(ccc12)C#N)NCc1cc(c(cc1)OC)[Cl])N2CCC1(CC(C1)O)CC2	33.6626	1.39	0.4301	0.9599	10.1777	YES
376	N1(CCC(CC1)NC(COc1cccc(c1)[Cl])=O)Cc1cn(cc1)c1ccc(cc1)C(F)(F)F	31.0966	0.252	0.1386	0.1134	7.182	YES
377	N1(CCC(CC1)NC(COc1cccc(c1)[Cl])=O)Cc1cn(cc1)c1ccc(cc1)OC(F)(F)F	30.5348	0.31	0.0747	0.2353	5.1918	YES
378	N1(CCC(CC1)NC(=O)C=1C=C(C(NC1)=O)[Cl])Cc1cn(cc1)c1ccc(cc1)C(F)(F)F	20.836	-1.292	-1.0273	-0.2647	12.1897	No
379	N1(CCC(CC1)NC(NCc1cccc(c1)F)=O)Cc1cn(cc1)c1ccc(cc1)C(F)(F)F	31.6548	-0.079	0.202	-0.281	3.1803	YES
380	N1(CCC(CC1)NC(=O)N1CCCC1c1ccc(cc1)F)Cc1cn(cc1)c1ccc(cc1)C(F)(F)F	35.3683	-0.258	0.6239	-0.8819	3.1873	YES
382	N1(CCC(CC1)NC(=O)N1CCCC1Cc1cccnc1)Cc1cn(cc1)c1ccc(cc1)C(F)(F)F	34.1095	-0.238	0.4809	-0.7189	2.2167	YES
383	N1(CCC(CC1)NC(=O)N1CC(C1)Oc1ccc(cc1)OC)Cc1cn(cc1)c1ccc(cc1)C(F)(F)F	31.8479	-0.307	0.2239	-0.5309	4.1994	YES
396	N1(CCC(CC1)NC(=O)N(CC1(CCCCC1)O)C)Cc1cn(cc1)c1ccc(cc1)C(F)(F)F	32.1746	-0.334	0.2611	-0.5951	2.1863	YES
398	N1(CCC(CC1)NC(=O)N1CCn2c(C1c1ccccc1)ccc2)Cc1cn(cc1)c1ccc(cc1)C(F)(F)F	39.8615	-0.114	1.1345	-1.2485	3.2192	YES
417	c1(ccc(cc1)C(c1ccc(F)cc1)OCCN1CCN(CC1)CCCc1ccccc1)F	38.8649	3.097	1.0213	2.0757	4.1162	YES
433	c2cc(CCN1CCC(CC1)Cc1ccccc1)ccc2	28.1714	1.102	-0.1938	1.2958	1.0607	YES
434	c12c(c([Cl])ccc1nsn2)NC1=NCCN1	12.594	-2	-1.9639	-0.0361	9.075	YES
437	N1=C(CC(C(N1)=O)(C)C)c1ccc(cc1)OCCCN1[C@H](CCC1)C	15.1827	-1.301	-1.6697	0.3687	3.1447	YES
438	N1=C(CCC(N1)=O)c1ccc(cc1)OCCCN1[C@H](CCC1)C	18.7788	-1	-1.2611	0.2611	2.1219	YES
456	C1(=C(Nc2n(C1c1cc(c(cc1)[Cl])[Cl])nc(c2)C)C)C(=O)N1[C@H](CCC1)c1onc(c1)C	18.3359	-1	-1.3114	0.3114	12.2001	No
458	c1cccc2c1c(no2)C1CCN(CC1)CCCOc1ccc(cc1OC)C(=O)C	31.4944	0.793	0.1838	0.6092	2.1225	YES
464	c1(cc(c(c(c1)OC)OC)OC)CN1CCN(CC1)CCCCCC(c1ccc(cc1)F)c1ccc(cc1)F	43.1463	0.398	1.5078	-1.1098	6.1559	YES
465	c1(cc(c(c(c1)C(C)(C)C)O)C(C)(C)C)CN1CCN(CC1)CCCCCC(c1ccc(cc1)F)c1ccc(cc1)F	39.2804	1	1.0685	-0.0685	6.1706	YES
466	c1(cc(c(c(c1)C(C)(C)C)O)C(C)(C)C)C(N1CCN(CC1)CCCCCC(c1ccc(cc1)F)c1ccc(cc1)F)=O	34.7604	0.602	0.5549	0.0471	7.1959	YES
467	c1(cc(c(c(c1)C(C)(C)C)OC)C(C)(C)C)CN1CCN(CC1)CCCCCC(c1ccc(cc1)F)c1ccc(cc1)F	41.3164	1	1.2998	-0.2998	6.1797	YES
468	c1(cc(c(c(c1)C(C)(C)C)OC)C(C)(C)C)C(N1CCN(CC1)CCCCCC(c1ccc(cc1)F)c1ccc(cc1)F)=O	36.7963	0.18	0.7862	-0.6062	7.205	YES
469	c1(cc(c(c(c1)C(C)(C)C)OC)C(C)(C)C)CN1CCN(CC1)C(CCCCC(c1ccc(cc1)F)c1ccc(cc1)F)=O	36.2473	0.886	0.7238	0.1622	7.2047	YES
471	c1(cc(cc(c1)C(C)(C)C)C(C)(C)C)CN1CCN(CC1)CCCCCC(c1ccc(cc1)F)c1ccc(cc1)F	36.7187	1	0.7774	0.2226	5.1583	YES
472	c1(cc(c(c(c1)C(C)(C)C)OC)C(C)(C)C)C(N1CCN([C@H](C1)C)C(CCCCC(c1ccc(cc1)F)c1ccc(cc1)F)=O)=O	25.5988	0.046	-0.4861	0.5321	7.2318	YES
474	c1(ccc(cc1)C(C)(C)C)C(NCC2CCN(C(CCCCC(c1ccc(cc1)F)c1ccc(cc1)F)=O)C2)=O	32.5687	0.086	0.3058	-0.2198	8.1825	YES
475	c1(cc(cc(c1)C(C)(C)C)C(C)(C)C)C(NCC2CCN(C(CCCCC(c1ccc(cc1)F)c1ccc(cc1)F)=O)C2)=O	28.9106	-0.447	-0.1098	-0.3372	8.213	YES
476	c1(cc(c(c(c1)C(C)(C)C)OC)C(C)(C)C)C(NCC2CCN(C(CCCCC(c1ccc(cc1)F)c1ccc(cc1)F)=O)C2)=O	28.4445	-0.279	-0.1628	-0.1162	7.2293	YES
477	c1(cc(cc(c1)C(F)(F)F)C(F)(F)F)C(NCC2CCN(C(CCCCC(c1ccc(cc1)F)c1ccc(cc1)F)=O)C2)=O	32.9022	0.155	0.3437	-0.1887	5.2382	YES
478	c1(cc(c(c(c1)C(C)(C)C)OC)C(C)(C)C)C(NCC2CCN(CCCCCC(c1ccc(cc1)F)c1ccc(cc1)F)C2)=O	34.9818	1	0.58	0.42	6.2294	YES
479	c1(cc(c(c(c1)OC)OC)OC)C(NCC2CCN(CCCCCC(c1ccc(cc1)F)c1ccc(cc1)F)C2)=O	36.7558	1	0.7816	0.2184	4.202	YES
480	c1(cc(cc(c1)C(F)(F)F)C(F)(F)F)C(NCC2CCN(CCCCCC(c1ccc(cc1)F)c1ccc(cc1)F)C2)=O	34.3944	1	0.5133	0.4867	3.231	YES
481	c1(cc(c(c(c1)OC)OC)OC)CNCC2CCN(CCCCCC(c1ccc(cc1)F)c1ccc(cc1)F)C2	41.3287	1.398	1.3012	0.0968	7.1852	YES
482	c1(cc(c(c(c1)C(C)(C)C)O)C(C)(C)C)CNCC2CCN(CCCCCC(c1ccc(cc1)F)c1ccc(cc1)F)C2	37.336	0.06	0.8475	-0.7875	6.1999	YES
483	c1(cc(cc(c1)C(C)(C)C)C(C)(C)C)CNCC2CCN(CCCCCC(c1ccc(cc1)F)c1ccc(cc1)F)C2	34.7742	0.337	0.5564	-0.2194	5.1876	YES

## Sheet: Table S3
Set	ID	SMILES	DCW	Expr	Calc	Expr-Calc	Class	DefectSMILES	Applicability
P	1	CCOC(=O)C1CCN(CC1)C(C)C(=O)c2c(C)[nH]c3cc(C)ccc23	14.6138	1	0.4806	0.5194	FN	0.0002	YES
P	2	Cc1nc(N)nc(SCc2ccc(cc2)[N](=O)O)c1N	12.2536	1	0.4428	0.5572	FN	0.0002	YES
P	3	COc1ccc(NC(=O)N2CCC3(CCN(C)CC3)CC2)cc1F	17.098	1	0.5203	0.4797	TP	0.0001	YES
V	4	OC1(CN(CC1CN2CCC(CC2)N(CC=C)C(=O)OCc3ccc(cc3)C(F)(F)F)C(=O)C4CCCC4)c5ccccc5	28.757	1	0.7069	0.2931	TP	0.0006	YES
A	5	CCOc1ccccc1OCC(=O)Nc2cc(ccc2N3CCN(CC)CC3)S(=O)(=O)N4CCCCC4	19.6601	1	0.5613	0.4387	TP	0.0002	YES
A	6	CN(C1CCN(Cc2ccc(cc2)C(F)(F)F)CC1)C(=O)Cc3ccc(c(F)c3)S(=O)(=O)C	17.5101	1	0.5269	0.4731	TP	0.0003	YES
P	7	Clc1ccccc1N2CCN(CC2)C(=O)Nc3ccc4OCC(=O)Nc4c3	17.353	1	0.5244	0.4756	TP	0.0001	YES
C	8	O=C(N(CC1CCC1)C2CCNC2)c3ccccc3C4CCCC4	20.7843	1	0.5793	0.4207	TP	0.0001	YES
C	9	CN1C(=O)C=Cc2c(CCN3CCN(CC3)c4cccc5nc(C)ccc45)c(Cl)ccc12	21.8726	1	0.5968	0.4032	TP	0.0004	YES
C	10	Fc1ccc2c(noc2c1)C3CCN(CCCNS(=O)(=O)c4ccc5ccccc5c4)CC3	18.6875	1	0.5458	0.4542	TP	0.0005	YES
V	11	Cc1oc(nc1)c2ccc3CCN(CCCSc4nnc(c5cccn5C)n4C)CCc3c2	20.9152	1	0.5814	0.4186	TP	0.0005	YES
A	12	COc1ccc(\C=C\C(=O)N\C(=C/c2occc2)\C(=O)NCCc3nc4ccccc4[nH]3)cc1	18.0379	1	0.5354	0.4646	TP	0.0004	YES
C	13	C[N]1=C2SCC(=NN2c3ccccc13)c4ccc(cc4)c5ccccc5	21.1244	1	0.5848	0.4152	TP	0.0005	YES
C	14	CC(=O)Nc1cccc(CCN2CCN(CC2)c3cccc4nc(C)ccc34)c1	20.2267	1	0.5704	0.4296	TP	0.0001	YES
C	15	Cc1ccc2c(cccc2n1)N3CCN(CCc4cccc5c4OCc6nc(C)cn56)CC3	23.1527	1	0.6172	0.3828	TP	0.0009	No
C	16	Cc1onc(CN2CCN(CC2)c3c(Cl)cnc4[nH]c(nc34)c5cnn(CC(F)F)c5)c1	22.3869	1	0.605	0.395	TP	0.0006	YES
V	17	CN1CCC(COCc2cc(cc(n2)N3CCC(C3)C#N)C(F)(F)F)(CC1)c4ccc(F)cc4	28.5506	1	0.7036	0.2964	TP	0.0003	YES
C	18	COc1ccc(cn1)C2(N=C(NC2C)c3cc(ccn3)C#N)c4ccc(F)cc4	19.5403	1	0.5594	0.4406	TP	0.0002	YES
A	19	Fc1ccc(NS(=O)(=O)c2cccc(c2)C(=O)NCc3ccccc3CN4CCCC4)cc1	17.4935	1	0.5267	0.4733	TP	0.0002	YES
C	20	CN1CCN(CC1)c2ccc(Cl)cc2NC(=O)CSCC(=O)Nc3cccc(C)c3	17.9518	1	0.534	0.466	TP	0.0001	YES
P	21	CN(C)CCCCc1ccc(cc1)C(C)(C)C	12.1584	1	0.4413	0.5587	FN	0	YES
A	22	CC1(OCCC(=N1)N)c2cccc(c2)c3cccc(Cl)c3	14.31	1	0.4757	0.5243	FN	0.0001	YES
A	23	CC(C1=C(CCN(C)C)Cc2ccccc12)c3cnccn3	15.252	1	0.4908	0.5092	FN	0.0001	YES
P	24	CC(C(O)c1ccc2nc(O)oc2c1)N3CCC(O)(CC3)c4ccc(F)cc4	17.2712	1	0.5231	0.4769	TP	0.0002	YES
P	25	Fc1ccc(CN2C(=Nc3ccccc3C2=O)SC4CCOC4=O)cc1	14.5604	1	0.4797	0.5203	FN	0.0002	YES
C	26	CCCN1C(=O)CN(Cc2ccc(cc2)c3ccc(F)c(CN4CCCCC4)n3)C1=O	20.9126	1	0.5814	0.4186	TP	0.0002	YES
V	27	CC(C)(C)COc1ccc2Oc3ccc(cc3C4(COC(=N4)N)c2c1)c5cncc(F)c5	18.8757	1	0.5488	0.4512	TP	0.0005	YES
P	28	CCN(CC)CCN1C(=O)N=C(SCC(=O)Nc2nc(C)cs2)C3=C1CCCC3	14.1285	1	0.4728	0.5272	FN	0.0002	YES
V	29	Cn1ccc2cc(ccc12)C3(Cc4ccccc4)CCNC3	18.0786	1	0.536	0.464	TP	0.0001	YES
C	30	Fc1ccc(NC(=O)CN2CCN(CC(=O)Nc3ccc(OCc4ccccc4)cc3)CC2)cc1	21.726	1	0.5944	0.4056	TP	0.0002	YES
V	31	COc1ccc(cc1OC2CCN(Cc3ccc(F)cc3Cl)CC2)C(=O)NC4CC4	22.2544	1	0.6029	0.3971	TP	0.0002	YES
V	32	C(CN1CCN(Cc2ccccc2)CC1)C3CCCc4c3cnn4c5ccccc5	23.7314	1	0.6265	0.3735	TP	0.0004	YES
V	33	OC(=O)C1CCC(CC1)NC(=O)C(C2CCCCC2)n3c(nc4cc(F)c(F)cc34)c5ccc(Cl)cc5	23.7509	1	0.6268	0.3732	TP	0.0005	YES
C	34	Cc1ccc(C)c(c1)N2CCN(CCCNC(=O)CCN3C(=O)c4cccn4c5cccnc35)CC2	22.0049	1	0.5989	0.4011	TP	0.0005	YES
A	35	Clc1cccc(c1)N2CCN(CC2)C(=O)CNC(=O)c3oc(Br)cc3	14.2023	1	0.474	0.526	FN	0.0002	YES
A	36	ONC(=O)\C=C\c1ccc2OC3(CCN(Cc4ccc(F)cc4)CC3)NC(=O)c2c1	17.0466	1	0.5195	0.4805	TP	0.0003	YES
P	37	Nc1nccc(Nc2ccc(Oc3ccc(Cl)cc3)cc2)n1	13.6425	1	0.4651	0.5349	FN	0.0001	YES
C	38	Fc1ccc2C(=O)C=C(Oc2c1)C(=O)NC3CCN(Cc4ccc(cc4)C(=O)NCCN5CCC(F)(F)CC5)CC3	24.7652	1	0.643	0.357	TP	0.0006	YES
C	39	CN1CCN(CC1)C2Cc3ccccc3Sc4ccc(Cl)cc24	20.0778	1	0.568	0.432	TP	0.0001	YES
C	40	CCC(O)(CC)c1ccc(cc1)N2CCC(Cc3ccccc3N4CCNCC4)C2=O	22.7963	1	0.6115	0.3885	TP	0.0001	YES
P	41	O=S(=O)(Nc1ccc2[nH]c(Cc3ccc(Oc4ccccc4)cc3)nc2c1)c5ccccc5	15.2781	1	0.4912	0.5088	FN	0.0005	YES
V	42	COc1ccc(NC(=O)CCN2CCN(C\C=C\c3ccccc3)CC2)cc1	18.3293	1	0.5401	0.4599	TP	0.0002	YES
A	43	COc1ccc(CNC(=O)c2oc3ccccc3c2C)c(OC)c1	12.4318	1	0.4457	0.5543	FN	0.0001	YES
A	44	COc1ccc(Cl)cc1Nc2cc(C)nc3ccccc23	14.8988	1	0.4852	0.5148	FN	0.0001	YES
P	45	O[N](=O)c1ccc(CCNCCOc2ccc(cc2)[N](=O)O)cc1	17.808	1	0.5317	0.4683	TP	0.0002	YES
C	46	CC1CN(CCN1CCc2cccc3N(C)C(=O)C=Cc23)c4cccc5nc(C)ccc45	21.4139	1	0.5894	0.4106	TP	0.0004	YES
C	47	CCOc1ccc(cc1)[N]2=C3CCCCCN3C=C2c4ccc(Br)cc4	23.8952	1	0.6291	0.3709	TP	0.0002	YES
A	48	CN(C)CCN(C(=O)C1=COCCO1)c2nc3ccc(Cl)cc3s2	12.3889	1	0.445	0.555	FN	0.0002	YES
C	49	CC(C)(C)OCCN1CCC(CNC(=O)c2cc(Cl)cc(Cl)c2)CC1	18.7777	1	0.5472	0.4528	TP	0.0001	YES
P	50	C[N]1=C(COc2ccccc2)C=CC=C1COc3ccccc3	17.7856	1	0.5314	0.4686	TP	0.0002	YES
A	51	FC(F)Oc1ccc(NC(=O)C2CCCN2C(=O)c3cccs3)cc1Cl	15.5268	1	0.4952	0.5048	FN	0.0002	YES
A	52	CN(Cc1c(C)nc2ccccn12)C(=O)C3CCC(=O)N(CCc4cccc(F)c4)C3	18.9987	1	0.5508	0.4492	TP	0.0002	YES
C	53	Cc1c(CN2CCC(CO)(CCOc3ccccc3)CC2)[nH]c4ccc(Cl)cc14	22.9185	1	0.6135	0.3865	TP	0.0002	YES
C	54	COc1cc(ccc1Nc2nc(Nc3cc4CCN(CC(=O)N(C)C)CCc4cc3OC)ncc2Cl)N5CCOCC5	26.569	1	0.6719	0.3281	TP	0.0005	YES
C	55	CCC(C)Oc1cc2C(N(C(=O)Cc2cc1OC)c3ccc(cc3)N(C)CC4CCC(CC4)N(C)C)c5ccc(Cl)cc5	28.9187	1	0.7095	0.2905	TP	0.0004	YES
P	56	Fc1ccc(NC(=O)Nc2cc(ccc2N3CCCC3)S(=O)(=O)N4CCOCC4)cc1	15.7597	1	0.4989	0.5011	FN	0.0002	YES
P	57	COc1cc(ccc1NC(=O)CN2CCN(CC2)C(=O)c3occc3)[N](=O)O	14.7484	1	0.4828	0.5172	FN	0.0002	YES
V	58	COc1cccc(c1)c2nnc(CCCCCN3CC4CC4(C3)c5ccc(cc5)C(F)(F)F)n2C	26.4294	1	0.6697	0.3303	TP	0.0006	YES
V	59	CSc1cccc(CN2CCN(CCc3ccccc3)C(CCO)C2)c1	18.6614	1	0.5454	0.4546	TP	0.0001	YES
A	60	OC(=O)C1=CC(=C2C=CC=CN2C1=O)CN3CCN(CC3)c4ccc(Br)cc4	14.2119	1	0.4742	0.5258	FN	0.0002	YES
C	61	CC(C)n1cc(CN2CCC(CC2)C(=O)Nc3cccc(c3)c4cccc(Cl)c4)cn1	21.4291	1	0.5897	0.4103	TP	0.0002	YES
A	62	CCOc1ccc(CN(C)CC(=O)NCc2ccccc2Cl)cc1	16.3675	1	0.5087	0.4913	TP	0.0001	YES
A	63	Brc1ccccc1C(=O)N\C(=C\C=C\c2ccccc2)\C(=O)NCc3occc3	15.2347	1	0.4905	0.5095	FN	0.0003	YES
A	64	CC(C)c1csc(CN2CCN(CCc3ccccc3)C(CCO)C2)n1	18.0643	1	0.5358	0.4642	TP	0.0001	YES
P	65	CCCCN(C)C1=Nc2cccc3cccc1c23	14.1002	1	0.4724	0.5276	FN	0.0001	YES
C	66	Cc1nc2C(=O)N(Cc2c(c1CN)c3ccc(Cl)cc3Cl)c4ccc(Cl)cc4	21.3465	1	0.5883	0.4117	TP	0.0002	YES
P	67	O[N](=O)c1cc(ccc1n2cncn2)C(=O)N3CCN(CC3)S(=O)(=O)c4ccccc4Br	13.9103	1	0.4693	0.5307	FN	0.0003	YES
V	68	OC1CCN(Cc2csc(n2)c3cn(CC4CCOCC4)c5c(Cl)cccc35)CC1	21.0186	1	0.5831	0.4169	TP	0.0005	YES
A	69	CSCCC(=O)N(C)CC1CCCN(CCc2cccc(c2)C(F)(F)F)C1	20.5805	1	0.5761	0.4239	TP	0.0002	YES
A	70	COC(=O)c1ccc(cc1)c2noc(CN(CC3CCCO3)Cc4ccccn4)n2	16.4612	1	0.5102	0.4898	TP	0.0002	YES
C	71	CN(C)C(=O)C1CC2(CCN(CC2)c3cc(N)ccn3)c4ccccc14	18.0808	1	0.5361	0.4639	TP	0.0001	YES
P	72	CCC(O)Cn1nc(Nc2ccc(F)c(F)c2)nc1c3ccnc(C)c3	15.9648	1	0.5022	0.4978	TP	0.0002	YES
V	73	O=C(CSC1=Nc2ccccc2C(=O)N1CC3CCCO3)N4CCN(CC4)c5ccccc5	19.1477	1	0.5531	0.4469	TP	0.0004	YES
V	74	CCN1CCN(CC1)c2ncnc3c2c(cn3c4ccc(F)cc4)c5ccccc5	21.7159	1	0.5942	0.4058	TP	0.0005	YES
C	75	Clc1ccc(CC(=O)NNC(=O)CCN2CCN(Cc3ccccc3)CC2)cc1Cl	20.8497	1	0.5804	0.4196	TP	0.0001	YES
A	76	COc1ccc(cc1)C2CC(=NN2C(=O)CN3CCCCC3)c4cccs4	17.4215	1	0.5255	0.4745	TP	0.0002	YES
C	77	Cn1c(CCCCN2CC3CC3(C2)c4ccc(cc4)C(F)(F)F)nnc1c5cccc(c5)C#N	27.2137	1	0.6822	0.3178	TP	0.0006	YES
P	78	COc1ccc(NC(=O)CN2CCN(CC2)S(=O)(=O)N3CCCCCC3)cc1	12.8694	1	0.4527	0.5473	FN	0.0001	YES
C	79	Cn1cc(NC(=O)c2cc(NC(=O)c3ccc(\C=C\c4cnc5ccccc5c4)cc3)cn2C)cc1C(=O)NCCN6CCOCC6	24.3019	1	0.6356	0.3644	TP	0.001	No
P	80	COc1ccc(CCN(C)CCOc2ccc(OC)cc2)cc1	14.4851	1	0.4785	0.5215	FN	0	YES
P	81	COc1cccc(OCC(O)CN2CCc3ccccc3C2)c1	15.0118	1	0.487	0.513	FN	0.0001	YES
P	82	COC(=O)c1sccc1n2cccc2C(=O)C(=O)N3CCOCC3	7.7793	1	0.3712	0.6288	FN	0.0002	YES
C	83	OC(CNC(=O)c1cnc(O)cc1C(F)(F)F)CN2CCC(CC2)Oc3ccc(Cl)c(Cl)c3	21.6734	1	0.5936	0.4064	TP	0.0003	YES
V	84	CCOC1CCC(CC1)N2CC(C2)NC(=O)CNc3[nH]nc4ccc(cc34)C(F)(F)F	23.9934	1	0.6307	0.3693	TP	0.0003	YES
V	85	CC1CC(Cc2nc3cc(C)c(C)cc3n2Cc4ccc(Cl)cc4)CCN1	22.2523	1	0.6028	0.3972	TP	0.0001	YES
V	86	CCOc1ccc(cc1)C2=C(C)[N](=C3CCCCCN23)c4ccc(OCC)cc4	24.3851	1	0.637	0.363	TP	0.0002	YES
V	87	C1CCC(CC1)C2NC(Cc3c2[nH]c4ccccc34)c5nc(c[nH]5)c6cnccn6	22.7686	1	0.6111	0.3889	TP	0.0009	No
A	88	Fc1ccc(Cn2c(NC3CCNCC3)nc4ccccc24)cc1	19.6033	1	0.5604	0.4396	TP	0.0002	YES
C	89	CC1CCN(CC1)c2nc(CN3CCCCC3)nc4scc(c5ccccc5)c24	21.8144	1	0.5958	0.4042	TP	0.0005	YES
A	90	Clc1ccc(cc1)C2CC(=O)C=C(C2)c3ccc(cc3)C#N	15.0564	1	0.4877	0.5123	FN	0.0001	YES
V	91	Cc1cc(N2CCN(CC2)c3ccc(cc3[N](=O)O)C(F)(F)F)c4ccccc4n1	24.8603	1	0.6446	0.3554	TP	0.0003	YES
P	92	CC1N=C(NC1(c2ccc(F)cc2)c3ccc(F)nc3)c4cccc(n4)C#N	20.5848	1	0.5761	0.4239	TP	0.0002	YES
P	93	FC(F)(F)c1ccc(nc1)N2CCCN(CC2)S(=O)(=O)c3ccc(cc3)C#N	15.9154	1	0.5014	0.4986	TP	0.0003	YES
C	94	CCCCCCCCCC1=[N](C)C(=CC=C1)CCCCCCCCC	23.9621	1	0.6302	0.3698	TP	0.0001	YES
V	95	Fc1ccccc1C(=O)Nc2ccc(c(F)c2)c3oc(NCCCN4CCCCC4)nn3	22.5266	1	0.6072	0.3928	TP	0.0002	YES
A	96	CC(C)(C)c1cc(CN2CCC(O)CC2)cc(c1O)C(C)(C)C	15.8305	1	0.5001	0.4999	TP	0	YES
P	97	Cc1cc(C(=O)CN2CCN(CC(=O)Nc3ccc(F)cc3)CC2)c(C)n1C4CC4	19.7252	1	0.5624	0.4376	TP	0.0002	YES
P	98	CSCC(C1CCNCC1)c2ccc(Cl)c(Cl)c2	16.5896	1	0.5122	0.4878	TP	0.0001	YES
A	99	CCCN1C(=C(Sc2ccc(cc2)[N](=O)O)C(=O)N(CCC)C1=O)N	12.6069	1	0.4485	0.5515	FN	0.0001	YES
P	100	CCCCCN1C(=O)C(=C(Cl)c2ccccc12)C(=O)OCC	12.3113	1	0.4438	0.5562	FN	0.0001	YES
A	101	OCCCN1C=NC2=C(C(c3ccccc3)c4ccc5ccccc5c4O2)C1=N	17.5282	1	0.5272	0.4728	TP	0.0004	YES
P	102	O[N](=O)c1ccc(cc1)N2CCN(CCN3C(=O)C4CCCCN4C3=O)CC2	20.2819	1	0.5713	0.4287	TP	0.0002	YES
A	103	COc1ccc(CN2CCC(CC2)C(=O)Nc3ccc(Oc4ccccc4)nc3)cc1F	20.5045	1	0.5749	0.4251	TP	0.0002	YES
V	104	Clc1ccc(CC(=O)Nc2ccccc2N3CCN(CC3)C(=O)c4ccccc4)cc1	20.5265	1	0.5752	0.4248	TP	0.0001	YES
C	105	CC(C)n1cc(cn1)c2nc3c(N4CCN(Cc5cc(C)on5)CC4)c(Cl)cnc3[nH]2	20.2499	1	0.5708	0.4292	TP	0.0005	YES
V	106	COc1ccccc1c2nnc(SCCCN3CCc4ccc(cc4CC3)c5cc(C)on5)n2C	21.7855	1	0.5954	0.4046	TP	0.0005	YES
C	107	CN(C)C1CCN(c2ccc(Cl)c(Cl)c2)c3ccccc13	17.9942	1	0.5347	0.4653	TP	0.0001	YES
P	108	CS(=O)(=O)Nc1ccc(CC[N](C)(O)CCOc2ccc(NS(=O)(=O)C)cc2)cc1	10.4902	1	0.4146	0.5854	FN	0.0002	YES
A	109	CCC1CCCCN1C(=O)CSC2=Nc3ccsc3C(=O)N2Cc4ccccc4	17.3477	1	0.5243	0.4757	TP	0.0002	YES
C	110	COc1cccc(c1)c2ccc(NC(=O)C3CCCN(Cc4cnc(C)n4C)C3)cc2	19.5109	1	0.559	0.441	TP	0.0002	YES
C	111	O=C1CCN(CCc2ccccc2)CCN1C(CSc3ccccc3)Cc4ccccc4	23.2553	1	0.6189	0.3811	TP	0.0001	YES
V	112	CC(C)n1nc(C(=O)NCC2CCN(CCc3ccc(cc3)[N](=O)O)CC2)c4ccccc14	23.0664	1	0.6159	0.3841	TP	0.0002	YES
V	113	COc1ccc(CN2CCN(Cc3cn(C)nc3c4ccccc4)CC2CCO)c(C)c1C	23.2548	1	0.6189	0.3811	TP	0.0002	YES
C	114	OC1(CCNCC1C(=O)N(Cc2cn(Cc3ccncc3)c4cccc(F)c24)C5CC5)c6ccc(F)c(F)c6	26.6598	1	0.6734	0.3266	TP	0.001	No
P	115	NC1=NC2(CO1)c3cc(ccc3OC4(CCC4)C25COC5)c6cncc7ccccc67	22.7404	1	0.6106	0.3894	TP	0.0011	No
P	116	COc1ccc(NC(=O)C2CCN(CC2)C(=O)c3ccc(OC)cc3)cc1	13.1024	1	0.4564	0.5436	FN	0.0001	YES
A	117	Cc1cc(C)c(C#N)c(n1)N2CCN(CC2)C(=O)C3COc4ccccc4O3	17.7892	1	0.5314	0.4686	TP	0.0002	YES
A	118	C\C(=N\NC(=O)CN1CCN(Cc2ccccc2)CC1)\c3ccc(cc3)[N](=O)O	19.6311	1	0.5609	0.4391	TP	0.0003	YES
P	119	OC(COc1ccc2cc(Br)ccc2c1)CN3CCCC3	15.114	1	0.4886	0.5114	FN	0.0001	YES
C	120	CC1CN(CCc2ccc(cc2)[N](=O)O)CCN1CCc3ccc(cc3)[N](=O)O	23.3269	1	0.62	0.38	TP	0.0003	YES
A	121	CSCCC(NC(=O)COc1ccccc1)C(=O)OCc2ccc(cc2)[N](=O)O	14.0418	1	0.4714	0.5286	FN	0.0002	YES
C	122	CC(C)CN1CCN(C(COc2ccccc2)Cc3ccccc3)C(=O)CC1	18.7764	1	0.5472	0.4528	TP	0.0001	YES
C	123	CN1C(=O)C=Cc2c(CCN3CCN(CC3)c4cccc5nc(C)ccc45)c(C)ccc12	20.8756	1	0.5808	0.4192	TP	0.0004	YES
V	124	Clc1cccc(c1)C(=O)NCCCN2CCN(CCCNC(=O)c3cccc(Cl)c3)CC2	22.2893	1	0.6034	0.3966	TP	0.0001	YES
V	125	CC(C)(C)OC(=O)NC(Cc1ccc(F)cc1C(F)(F)F)C(=O)NCc2nc3cccnc3n2C4(CC4)c5ccccc5	26.231	1	0.6665	0.3335	TP	0.0006	YES
P	126	CN(CCOc1ccc(Cl)cc1)CC(=O)Nc2ccc(OC(F)F)cc2	16.9573	1	0.5181	0.4819	TP	0.0001	YES
V	127	OC1CN(C1)C2CCN(C2)c3ccc(cn3)N4C=Nn5cc(cc5C4=O)c6ccc(Cl)cc6	20.5383	1	0.5754	0.4246	TP	0.0009	No
C	128	CN1C(=O)COc2c(CCCN3CCN(CC3)c4cc(F)cc5nc(C)ccc45)cccc12	22.2066	1	0.6021	0.3979	TP	0.0005	YES
V	129	COc1ccc(CN2CCN(CCCc3ccccc3)C(CCO)C2)c(O)c1	18.5445	1	0.5435	0.4565	TP	0.0001	YES
C	130	COc1ccccc1CCNCC(=O)N2CCc3ccccc3C2C4CCCCC4	23.7579	1	0.6269	0.3731	TP	0.0001	YES
A	131	COc1ccccc1c2oc(nn2)C3CCN(CC3)S(=O)(=O)c4ccc(cc4)[N](=O)O	14.4518	1	0.478	0.522	FN	0.0003	YES
C	132	Clc1ccc(cc1)C(NC(=O)C2CCC(CC2c3ccc(Br)cc3)N4CCOCC4)c5cnccn5	24.5018	1	0.6388	0.3612	TP	0.0005	YES
A	133	Oc1c(Br)cc(\C=C\2/C(=O)Nc3ccc(I)cc23)cc1Br	15.911	1	0.5014	0.4986	TP	0.0005	YES
C	134	CN1CCN(CC1)c2cc(C)nc3nc(nn23)c4ccc(Cl)cc4	17.5664	1	0.5278	0.4722	TP	0.0002	YES
A	135	CCN(C1CCS(=O)(=O)C1)C(=O)COC(=O)c2cn(nc2c3ccccc3)c4ccccc4	11.8624	1	0.4366	0.5634	FN	0.0002	YES
C	136	Clc1ccc(CNC2CCN(Cc3ccccc3)CC2)cc1	19.0628	1	0.5518	0.4482	TP	0.0001	YES
A	137	C(Cc1c[nH]c2ccccc12)Nc3ccc(CN4CCOCC4)cc3	20.1661	1	0.5694	0.4306	TP	0.0002	YES
V	138	COc1ccc(cc1)C(=O)N(C2CCN(CC2)c3cc(N)ccn3)c4cc(C)ccn4	18.2971	1	0.5395	0.4605	TP	0.0002	YES
C	139	COc1ccc(CC(N2CCC(CN3CCC(CC3)Oc4ccc(Cl)c(Cl)c4)CC2)C(=O)O)cc1	24.548	1	0.6396	0.3604	TP	0.0002	YES
A	140	CCOc1cc(CN2CCN(CC2)c3ccc(cc3C)C(=O)NC)cc4NC(=O)C(C)Oc14	19.2154	1	0.5542	0.4458	TP	0.0001	YES
V	141	CC(C)(O)c1ccc(cc1)N2CCC(Cc3ccccc3N4CCNCC4)C2=O	20.8183	1	0.5799	0.4201	TP	0.0001	YES
A	142	CC1=CC=CN2C(=O)C3=C(N=C12)N(Cc4ccc(C)cc4)C(=N)C(=C3)C(=O)NCC5CCCO5	14.9113	1	0.4854	0.5146	FN	0.0005	YES
P	143	COc1ccc(OC)c(CN2CCN(CC3=CC(=O)Oc4cc(O)ccc34)CC2)c1	15.9984	1	0.5028	0.4972	TP	0.0001	YES
C	144	CCCCCCC(O)(CCN1CCCCC1)c2ccccc2	18.9926	1	0.5507	0.4493	TP	0	YES
A	145	CC(=O)C1CCN(CCOc2ccn(n2)c3ccc(Cl)c(Cl)c3)CC1	16.5574	1	0.5117	0.4883	TP	0.0002	YES
C	146	Oc1nnc2c3cc(c4ccccc4)c(nc3ccn12)c5ccc(CN6CCC(CC6)c7n[nH]c(n7)c8ccccn8)cc5	20.3917	1	0.5731	0.4269	TP	0.0018	No
P	147	CCN(CC)Cc1c(O)ccc2occ(C(=O)c3ccc(OC)cc3)c12	13.3331	1	0.4601	0.5399	FN	0.0001	YES
C	148	Fc1ccc(F)c(c1)C(=O)N2CCC(CCN3CCC(C3)NC(=O)CNC(=O)c4cccc(c4)C(F)(F)F)CC2	27.0868	1	0.6802	0.3198	TP	0.0003	YES
P	149	Clc1cccc(c1)N2CCN(CC2)S(=O)(=O)CCNC(=O)Cc3ccccc3	13.6223	1	0.4647	0.5353	FN	0.0001	YES
V	150	CC(C(N)C(=O)N1CCC(F)C1)c2ccc(cc2)c3ccc(F)cc3	17.3402	1	0.5242	0.4758	TP	0.0002	YES
P	151	Cc1ccc(CN2CCC(CC2)c3cc([nH]n3)c4cccs4)cc1	18.3329	1	0.5401	0.4599	TP	0.0002	YES
V	152	CC1=C(C(c2ccc(Cl)c(Cl)c2)n3nccc3N1)c4ncnn4C5CCCCC5	21.0328	1	0.5833	0.4167	TP	0.0005	YES
P	153	COc1cc2nccc(CCC34CCC(CC3)(CO4)NCc5ccc6OCC(=O)Nc6n5)c2nc1C(=O)O	18.9676	1	0.5503	0.4497	TP	0.0009	No
C	154	CC1CN(CC(C)N1C)c2ccccc2CC3CCN(C3=O)c4ccc(nc4)C(C)(C)O	22.0169	1	0.5991	0.4009	TP	0.0001	YES
V	155	CN1C(=O)N(Cc2nccc3ccccc23)C(=O)c4c1c(C#N)c(N5CCCC(N)C5)n4CC=C(C)C	21.6831	1	0.5937	0.4063	TP	0.0005	YES
A	156	Fc1ccc(OCc2onc(c2)C(=O)N3CCC(CC3)c4ccncc4)c(Cl)c1	18.6561	1	0.5453	0.4547	TP	0.0002	YES
A	157	CCCCN1CCC(COC(=O)c2cc(Cl)c(N)c3OCCOc23)CC1	16.9157	1	0.5174	0.4826	TP	0.0001	YES
P	158	CCOC(=O)N1CCN(CC1)C(=O)\C(=C\c2ccc(Br)cc2)\NC(=O)c3ccc(OC)cc3	14.517	1	0.4791	0.5209	FN	0.0003	YES
P	159	Cc1cccc(NC(=O)CSCC(=O)Nc2ccccc2N3CCCC3)c1	15.4	1	0.4932	0.5068	FN	0.0001	YES
A	160	CC(C)(C)c1csc(n1)N2CCN(CC2)C(=O)C3CCCCC3C(=O)NC4(CC4)C#N	20.8854	1	0.581	0.419	TP	0.0002	YES
C	161	Cn1nccc1c2cc(NC(=O)c3cccc(c3)C(F)(F)F)ccc2OCCN4CCCC4	23.2108	1	0.6182	0.3818	TP	0.0003	YES
A	162	CC1CCCN1CCc2ccc(cc2)c3ccc(cc3)S(=O)(=O)N4CCC(O)C4	16.566	1	0.5118	0.4882	TP	0.0001	YES
C	163	CCN(CC)CCN1C(Nc2ccccc2C1=O)c3ccc(Br)cc3	17.4125	1	0.5254	0.4746	TP	0.0001	YES
A	164	CCc1cc2c(ncnc2s1)N3CCN(CC3)C(=O)c4occc4	14.2909	1	0.4754	0.5246	FN	0.0002	YES
C	165	CCCCN(C)CCCNC(=O)c1cc(nc2ccccc12)c3cccs3	17.0045	1	0.5189	0.4811	TP	0.0001	YES
A	166	Cc1ccc(NC(=O)CCc2nnc3ccc(NCc4occc4)nn23)cc1F	17.4567	1	0.5261	0.4739	TP	0.0002	YES
A	167	CCOC(=O)N1CCC(CN2CCC3(CC2)CN(C(=O)NC)c4ncccc34)CC1	19.5938	1	0.5603	0.4397	TP	0.0002	YES
C	168	CC1(C)CC2CC(C)(CN2CCN3CCN(C3=O)c4cccc(Cl)c4)C1	21.8088	1	0.5957	0.4043	TP	0.0001	YES
A	169	FC1CCNCC1c2c([nH]c3cc(F)ccc23)c4ccsc4	19.4127	1	0.5574	0.4426	TP	0.0002	YES
P	170	O=C(CNCc1cccs1)Nc2ccc(cc2)S(=O)(=O)N3CCCCC3	10.4561	1	0.4141	0.5859	FN	0.0002	YES
A	171	CCOC(=O)C1CCCN(Cc2nc(N)nc(Nc3ccccc3OC)n2)C1	14.9063	1	0.4853	0.5147	FN	0.0002	YES
A	172	Oc1ccc2C(=CC(=O)Oc2c1)CN3CCN(CC3)S(=O)(=O)\C=C\c4ccccc4	11.531	1	0.4313	0.5687	FN	0.0002	YES
V	173	C(COc1ccc(cc1)C2CCOCC2)CN3CCCCC3	17.5215	1	0.5271	0.4729	TP	0.0001	YES
P	174	COc1ccc(cc1OC)C2=Nn3c(SC2)nnc3c4ccncc4	12.7818	1	0.4513	0.5487	FN	0.0002	YES
A	175	CCOC(=O)C1(CCc2ccccc2)CCN(Cc3ccc(NC(=O)C)cc3)CC1	17.5289	1	0.5272	0.4728	TP	0.0001	YES
C	176	Oc1nc2ccccc2n1C3CCN(CCCN4C(=O)CCc5cc(F)ccc45)CC3	21.2891	1	0.5874	0.4126	TP	0.0005	YES
A	177	COc1ccccc1S(=O)(=O)Cc2oc(cc2)C(=O)NCCCN3CCN(CC3)c4ccc(F)cc4	18.0191	1	0.5351	0.4649	TP	0.0002	YES
V	178	Cc1ccc2c(cccc2n1)c3nnc(SCCCN4CCc5nc6ccc(cn6c5CC4)C(F)(F)F)n3C	27.0699	1	0.6799	0.3201	TP	0.001	No
V	179	CCCCN(CC)CCNC(=O)c1oc2nc3cc(Cl)ccc3cc2c1	17.9783	1	0.5344	0.4656	TP	0.0001	YES
V	180	O=C(CSC1=Nc2ccccc2C(=O)N1CCCN3CCOCC3)Nc4cccc(c4)S(=O)(=O)N5CCCCCC5	18.9106	1	0.5494	0.4506	TP	0.0005	YES
V	181	CCCCCCOC(=O)C(C#N)c1nc2ccccc2nc1N3CCN(C)CC3	19.9139	1	0.5654	0.4346	TP	0.0002	YES
V	182	C(COc1ccc(cc1)C2Oc3ccccc3SC2c4ccccc4)CN5CCCC5	21.8179	1	0.5959	0.4041	TP	0.0004	YES
A	183	C(c1ccc(Oc2ccccc2)cc1)c3nc4ccccc4[nH]3	16.1285	1	0.5048	0.4952	TP	0.0002	YES
A	184	O=C1N(CCN2CCCC2)CCc3cc(ccc13)c4ccncc4	18.0535	1	0.5356	0.4644	TP	0.0001	YES
P	185	Cc1cc(Nc2cccc(c2)[N](=O)O)c3ccccc3n1	14.7995	1	0.4836	0.5164	FN	0.0002	YES
P	186	COc1ccc(CN2CCN(CC2)c3ccccn3)c(OC)c1	14.9057	1	0.4853	0.5147	FN	0.0001	YES
A	187	CCN(CC)CCN(C(=O)c1ccc(cc1)[N](=O)O)c2nc3c(OC)cccc3s2	16.8736	1	0.5168	0.4832	TP	0.0002	YES
C	188	CCN(CC)C(=O)c1ccc(cc1)C(=C2CCN(Cc3ccc(F)cc3)CC2)c4ccc(NC(=O)OC)cc4	23.1749	1	0.6176	0.3824	TP	0.0002	YES
C	189	COc1cc(CN(C)CCc2ccccc2)ccc1OCc3ccccc3	18.3881	1	0.541	0.459	TP	0.0001	YES
A	190	CC(=O)c1cc(cs1)C(c2csc(c2)C(=O)C)c3csc(c3)C(=O)C	6.7231	1	0.3543	0.6457	FN	0.0002	YES
A	191	Cc1nn(Cc2ccc(Cl)cc2)c(C)c1NC(=O)c3ccc(cc3)[N](=O)O	16.3969	1	0.5091	0.4909	TP	0.0002	YES
V	192	FC(F)(F)c1ccccc1c2noc(n2)C3CCN(CC3)C(=O)NC4CC4c5ccccc5	23.3347	1	0.6201	0.3799	TP	0.0006	YES
V	193	CCCCCCCCN1C2=C(CCC2)C(=N)C3=C1CCCC3	18.4613	1	0.5422	0.4578	TP	0.0001	YES
C	194	CC(C)C(CN1CCC(CC1)c2cccc(F)c2)NC(=O)C3Cc4ccc(O)cc4CN3	23.2826	1	0.6193	0.3807	TP	0.0002	YES
A	195	CCN1CCN(CC1)c2ncnc3scc(c4ccc(C)c(C)c4)c23	17.8722	1	0.5327	0.4673	TP	0.0002	YES
C	196	CN1CCN(CC1)c2ccccc2CC3CCN(C3=O)c4ccc(CC(C)(C)O)cc4	22.2579	1	0.6029	0.3971	TP	0.0001	YES
V	197	FC(F)(F)c1ccc(cc1)C(=O)NCC(N2CCCCCC2)c3ccsc3	19.701	1	0.562	0.438	TP	0.0002	YES
C	198	Cc1ccccc1C2CCc3c(O2)c4nc(C)n(C)c4cc3C(=O)NCC5CC5	18.5344	1	0.5433	0.4567	TP	0.0004	YES
V	199	CC(=O)NC1CCc2cc(CCN3CCN(CC3)c4nsc5ccccc45)ccc12	20.4723	1	0.5743	0.4257	TP	0.0005	YES
P	200	NC1=NC(CF)(C(F)CO1)c2cc(NC(=O)c3ccc(cn3)C#N)ccc2F	17.4806	1	0.5265	0.4735	TP	0.0003	YES
P	201	COCCOCCOCCOCCOCCOCCN(C)CCOC(c1ccccc1)c2ccccc2	23.0313	1	0.6153	0.3847	TP	0.0001	YES
P	202	Cc1cc(C)cc(c1)n2ncc3C(CCCc23)NC(=O)c4csnn4	13.7975	1	0.4675	0.5325	FN	0.0002	YES
C	203	Fc1ccccc1C(=O)Nc2ccc(cc2)c3oc(NCCCN4CCCCCC4)nn3	22.491	1	0.6066	0.3934	TP	0.0002	YES
V	204	OC1(CN(CC1CN2CCC(CC2)N(CC=C)C(=O)Cc3ccc(Cl)cc3)C(=O)C4CCCC4)c5ccccc5	26.6124	1	0.6726	0.3274	TP	0.0004	YES
A	205	O=C(CCc1ccccc1)Nc2ccnn2C3CCN(C\C=C\c4ccccc4)CC3	21.9356	1	0.5978	0.4022	TP	0.0002	YES
P	206	CN1CCc2cc(Cl)c(O)cc2C(C1)c3ccccc3	15.4226	1	0.4935	0.5065	FN	0.0001	YES
P	207	CN(C)CCC1=C(Cc2cnccn2)c3ccc(C)cc3C1	15.252	1	0.4908	0.5092	FN	0.0001	YES
V	208	Fc1ccccc1C(=O)Nc2ccc(cc2)c3oc(NCCCN4CCCCC4)nn3	21.502	1	0.5908	0.4092	TP	0.0002	YES
C	209	CN1CC2CC1CN2c3ncc(cn3)c4cccc5[nH]ccc45	18.2505	1	0.5388	0.4612	TP	0.0005	YES
A	210	Cc1ccc(Cn2c(nc3ccccc23)C4CNCCO4)cc1C	17.9054	1	0.5333	0.4667	TP	0.0001	YES
P	211	CN1CCCN(CC1)C(=O)c2ccc(Cl)s2	11.2247	1	0.4264	0.5736	FN	0.0001	YES
C	212	CCN(CC)CCCNC(=O)c1[nH]c2ccccc2c1Sc3ccc(Cl)cc3	19.6132	1	0.5606	0.4394	TP	0.0002	YES
P	213	COc1cc(ncn1)N2C(=O)N(C(=O)C23CCN(Cc4ncccc4C)CC3)c5ccc(cc5)c6ccc7c[nH]nc7c6	25.8405	1	0.6602	0.3398	TP	0.0012	No
P	214	CCO\C(=C\1/C(c2cccc(Oc3ccccc3)c2)n4nnnc4N=C1C)\O	14.6483	1	0.4812	0.5188	FN	0.0004	YES
C	215	OC1CN(CC1NC(=O)CNC(=O)c2cccc(c2)C(F)(F)F)C3CCC(CC3)c4ccccc4	24.1721	1	0.6335	0.3665	TP	0.0003	YES
V	216	CC(C)N1CCCC(CN2C(=O)c3nn(cc3N=C2c4ccccc4C)c5ccc(Cl)cc5)C1	22.8191	1	0.6119	0.3881	TP	0.0005	YES
C	217	CN(CC(=O)N(C)C)Cc1ccc2CC(CCc2c1)N(C)C(=O)c3ccc(cc3)c4ccc(F)cc4	22.895	1	0.6131	0.3869	TP	0.0002	YES
A	218	CN1CC=CCC(C1)c2ccc(Cl)c(Cl)c2	14.7465	1	0.4827	0.5173	FN	0	YES
A	219	Oc1ccc(nn1)c2ccc(OC3CCN(CC3)C4CCC4)nc2	16.2355	1	0.5065	0.4935	TP	0.0002	YES
A	220	O=C(c1ccncc1)c2ccc(cc2)N3CCN(CC3)C4CC(=O)N(Cc5cccs5)C4=O	16.3087	1	0.5077	0.4923	TP	0.0005	YES
A	221	CCN(C1CCS(=O)(=O)C1)C(=O)CSC2=Nc3cc(Cl)ccc3C(=O)N2Cc4occc4	12.7077	1	0.4501	0.5499	FN	0.0002	YES
A	222	CNCCCc1cc(nc(n1)C#N)c2cccc(c2)C(F)(F)F	18.4394	1	0.5418	0.4582	TP	0.0002	YES
V	223	O=C(Nc1ccc2CCCc2c1)C3CCN(CC3)c4c5CCCc5nc6ncnn46	20.844	1	0.5803	0.4197	TP	0.0009	No
A	224	O[N](=O)c1ccc(CCN2CCN(CCc3ccc4C(=O)OCc4c3)CC2)cc1	21.1305	1	0.5849	0.4151	TP	0.0002	YES
C	225	CN1C(=O)N(Cc2ncc3ccccc3c2C#N)C(=O)c4c1c(C#N)c(N5CCCNCC5)n4CC=C(C)C	24.5132	1	0.639	0.361	TP	0.0005	YES
A	226	O[N](=O)c1cc(ccc1NCCCn2ccnc2)C(=O)c3ccccc3	16.0258	1	0.5032	0.4968	TP	0.0002	YES
C	227	Clc1ccc(Cn2cc(NCCN3CCCCCC3)nn2)cc1Cl	20.3027	1	0.5716	0.4284	TP	0.0002	YES
C	228	CCOc1cc(C)c2ncc(F)c(CCC34CCC(CC3)(CO4)NCc5ccc6OCC(=O)Nc6n5)c2n1	23.1498	1	0.6172	0.3828	TP	0.0009	No
P	229	Cc1ccc(cc1)S(=O)(=O)N2CCCC(C2)c3nnc4CSc5ccccc5n34	13.2105	1	0.4581	0.5419	FN	0.0005	YES
P	230	CN1C2CCN(CC3=C(C)N=CC3)C(=O)C2c4ccccc14	15.4772	1	0.4944	0.5056	FN	0.0001	YES
V	231	CN(C1CCN(CC1)c2nc3ccccc3n2Cc4ccc(F)cc4)c5nccc(O)n5	21.0044	1	0.5829	0.4171	TP	0.0005	YES
A	232	Cc1onc(n1)C2(NC(Cc3c2[nH]c4ccccc34)c5nc(c[nH]5)c6ccc(F)cc6)c7noc(C)n7	24.9313	1	0.6457	0.3543	TP	0.0013	No
C	233	Brc1ccc(SCCN2CCN(CCc3ccccc3)CCC2=O)cc1	17.913	1	0.5334	0.4666	TP	0.0001	YES
A	234	COC(=O)c1cc(c[nH]1)S(=O)(=O)NCC2CCN(Cc3ccc(Cl)cc3)CC2	12.5239	1	0.4472	0.5528	FN	0.0002	YES
P	235	CC1SC(=NC2(COC(CC12)c3onc(C)c3)c4ccc(F)cc4F)N	17.7584	1	0.5309	0.4691	TP	0.0002	YES
C	236	Clc1ccc(COC(Cn2ccnc2)c3ccc(Cl)cc3Cl)c(Cl)c1	20.0734	1	0.568	0.432	TP	0.0002	YES
A	237	COc1ncc(cn1)c2cccc(F)c2CCNC(=O)c3ccc(OCCC(F)(F)F)nc3	19.7025	1	0.562	0.438	TP	0.0003	YES
C	238	Cc1c(C(O)CN2CCN(Cc3ccc4OCOc4c3)CC2)c5ccccc5n1C	20.1859	1	0.5698	0.4302	TP	0.0004	YES
A	239	Cc1ccc(Oc2ccc(cc2Cl)C3=C(C#N)C(=O)N(CC4CC4)C=C3)c(C)n1	18.5768	1	0.544	0.456	TP	0.0002	YES
A	240	Fc1cccc(c1)S(=O)(=O)c2ccc3c4CCNCc4oc3c2	12.2748	1	0.4432	0.5568	FN	0.0002	YES
V	241	O=C(Nc1ccnn1C2CCN(C\C=C\c3ccccc3)CC2)C4CCCC4	21.0078	1	0.5829	0.4171	TP	0.0002	YES
C	242	Cc1c(NC(=O)OCC2COCCN2)cn3ncnc(Nc4ccc5c(cnn5Cc6cccc(F)c6)c4)c13	21.6988	1	0.594	0.406	TP	0.001	No
V	243	CN1CCN(CC1)c2ccc(cc2)c3nc4c(N5CCN(Cc6cc(C)on6)CC5)c(Br)cnc4[nH]3	25.0142	1	0.647	0.353	TP	0.001	No
P	244	CCCCN1CCC2(C1)OC(Cc3ccccc23)OC	15.5435	1	0.4955	0.5045	FN	0.0001	YES
V	245	Cn1nc(NCC(=O)NC2CN(C2)C3CCC(CC3)C4CCCCC4)c5cc(ccc15)C(F)(F)F	27.4028	1	0.6852	0.3148	TP	0.0006	YES
V	246	COc1ccc(cc1)c2cc([nH]n2)C3CCN(Cc4ccc(cc4)[N](=O)O)CC3	21.4479	1	0.59	0.41	TP	0.0003	YES
A	247	COc1ccc(C2\C(=C(\O)/OCc3ccccc3)\C(=Nc4nnnn24)C)c(c1)C#N	15.8634	1	0.5006	0.4994	TP	0.0004	YES
P	248	COc1ccc(NC(=O)CN(C)CC(=O)Nc2sc3CCCc3c2C(=O)N)cc1	12.4521	1	0.446	0.554	FN	0.0002	YES
C	249	COC1CC(C1)(NC(=O)C2CCCC2c3cc(on3)c4ccccc4)c5ccccc5	19.7409	1	0.5626	0.4374	TP	0.0004	YES
C	250	Fc1cccc(C2CCC(NC(=O)N3CCC4(CC3)OC(=O)Nc5ncccc45)c6ncc(CC(F)(F)F)n6C2)c1F	27.8815	1	0.6929	0.3071	TP	0.0011	No
V	251	O=C(N(CC1CCCN(C1)C2CCCCC2)Cc3cccnc3)c4cc5ccccc5[nH]4	24.0792	1	0.6321	0.3679	TP	0.0005	YES
A	252	CCOC(=O)C1(CCOc2ccccc2)CCN(Cc3ccccc3OC)CC1	17.7203	1	0.5303	0.4697	TP	0.0001	YES
P	253	CC(C)N1CC(NS(=O)(=O)C(C)C)C(C1)c2ccc(cc2)c3cccc(NS(=O)(=O)C)c3	9.84	1	0.4042	0.5958	FN	0.0002	YES
P	254	CC(=O)N(CCOc1ccc(cc1)[N](=O)O)CCc2ccc(cc2)[N](=O)O	17.0112	1	0.519	0.481	TP	0.0002	YES
A	255	COc1ccccc1C(=O)Nc2c(oc3ccccc23)C(=O)N(CCN(C)C)Cc4occc4	18.252	1	0.5388	0.4612	TP	0.0002	YES
V	256	COc1cc2nccc(CCC34CCC(CC3)(CO4)NCc5ccc6OCC(=O)Nc6n5)c2nc1C#N	22.9773	1	0.6144	0.3856	TP	0.0009	No
A	257	CCCN1CCN(C(CSc2ccc(OC)cc2)c3ccccc3)C(=O)CC1	17.4139	1	0.5254	0.4746	TP	0.0001	YES
P	258	CN1C(=O)C=C(NCCN(CCO)CCCc2ccc(cc2)[N](=O)O)N(C)C1=O	16.1303	1	0.5049	0.4951	TP	0.0001	YES
P	259	CS(=O)(=O)c1ccc(c(Cl)c1)c2noc(n2)C(CC3CC3)C(N)C(=C4CCCC4)F	16.2516	1	0.5068	0.4932	TP	0.0002	YES
A	260	Brc1oc(cc1)C(=O)N2CCN(CC2)c3ccc4nnc(c5ccccc5)n4n3	15.7332	1	0.4985	0.5015	FN	0.0005	YES
V	261	CC(C)N1C(=O)C(=Cc2ccccc12)C(=O)NC3CC4CCC(C3)N4CCCN5CCOCC5	22.4616	1	0.6062	0.3938	TP	0.0004	YES
V	262	CCOC(=O)N1CCC(CN2CCC3(CC2)CC(=O)N(C)c4ncccc34)CC1	18.9404	1	0.5498	0.4502	TP	0.0001	YES
V	263	OCCC1CN(Cc2cccn2c3nccs3)CCN1Cc4ccc(F)c(F)c4	21.7151	1	0.5942	0.4058	TP	0.0003	YES
A	264	CCOC(=O)C1(CCc2ccccc2)CCN(Cc3cc(OC)c(OC)cc3OC)CC1	18.1511	1	0.5372	0.4628	TP	0.0001	YES
A	265	COc1ccc(cc1)c2cnc3C=Cc4c(cccc4C(O)c3c2)C#N	16.9794	1	0.5185	0.4815	TP	0.0001	YES
C	266	Clc1ccccc1C(=O)Nc2ccnn2C3CCN(Cc4ccccc4)CC3	20.6155	1	0.5766	0.4234	TP	0.0002	YES
P	267	O=C(Cc1ccc(c(c1)C#N)n2cnnn2)N3CCN(CCc4ccc5C(=O)OCc5c4)CC3	18.1691	1	0.5375	0.4625	TP	0.0005	YES
P	268	CSc1ccc(CN(C)C(=O)CSCC(=O)Nc2ccc(C)cc2)cc1	12.3192	1	0.4439	0.5561	FN	0.0001	YES
P	269	Fc1cccc(OCC2CCC(CNC(=O)c3cn[nH]c3)CC2)c1	16.1405	1	0.505	0.495	TP	0.0002	YES
C	270	Fc1ccc(Cn2c(nc3ccccc23)C4CCCN(C4)C5CCCCC5)cc1	23.7934	1	0.6275	0.3725	TP	0.0005	YES
P	271	COc1ccc(OC)c(CN2CCN(CC2)S(=O)(=O)c3ccccc3)c1	10.751	1	0.4188	0.5812	FN	0.0001	YES
A	272	COC(=O)c1c(C)nc(O)nc1SCc2ccc(cc2)C#N	9.6338	1	0.4009	0.5991	FN	0.0001	YES
P	273	CC(C)N1CCCC(CN2C(=Nc3cnc(Oc4ccc(F)cc4)cc3C2=O)C)C1	19.9237	1	0.5656	0.4344	TP	0.0002	YES
C	274	CCOc1ccccc1CN2CCC(CC2)n3nccc3NC(=O)CCCc4ccccc4	23.1038	1	0.6165	0.3835	TP	0.0002	YES
V	275	CC(C)CN1C=Nc2c(C1=N)c(c3ccccc3)c(c4ccccc4)n2Cc5occc5	20.0508	1	0.5676	0.4324	TP	0.0004	YES
C	276	CCN1CC2C(CN(Cc3cccc(OC(F)(F)F)c3)C(=O)c4cn(C)cn4)C2C1	21.2064	1	0.5861	0.4139	TP	0.0003	YES
A	277	Cc1ccc(OCC(O)CN2C(=N)N(Cc3ccccc3)c4ccccc24)cc1	18.7791	1	0.5472	0.4528	TP	0.0001	YES
V	278	FC(F)(F)c1ccc(Nc2nc(CN3CCOCC3)nc4cc(ccc24)c5ncccc5C(F)(F)F)cc1	28.545	1	0.7035	0.2965	TP	0.0007	YES
C	279	CCN1C(=O)CN(Cc2ccc(cc2)c3ccc(F)c(CN4CCCCC4)n3)C1=O	19.9237	1	0.5656	0.4344	TP	0.0002	YES
A	280	CC(C)N1C(=N)C(=CC2=C1N=C3N(C=CC=C3C)C2=O)C(=O)NCc4occc4	12.6111	1	0.4486	0.5514	FN	0.0002	YES
V	281	COC(=O)C1CC(CCC1N2CCC(NC(=O)c3oc(cc3)c4ccc(cc4)C(F)(F)F)C2=O)NC(C)(C)C	23.3823	1	0.6209	0.3791	TP	0.0003	YES
P	282	CCCCN(CCCC)CCNC(=O)CN1C(=O)CSc2ccc(cc12)S(=O)(=O)N3CCCCC3	16.6638	1	0.5134	0.4866	TP	0.0002	YES
P	283	NC(=O)c1ccccc1OC2CC3CCC(C2)N3Cc4ccccc4	18.2746	1	0.5392	0.4608	TP	0.0001	YES
V	284	CN1C(=O)C(NC(=O)C(N)Cc2ccccc2)N=C(c3ccccc3)c4ccccc14	17.4279	1	0.5256	0.4744	TP	0.0001	YES
V	285	Nc1ncc(nc1OCc2c(Cl)cccc2Cl)c3ccc(cc3)C(=O)N4CCCC4CN5CCCC5	25.7607	1	0.659	0.341	TP	0.0005	YES
P	286	CC1=CN2C(=O)C3=C(N=C2C=C1)N(C4CCCCC4)C(=N)C(=C3)C(=O)NC5CCCCC5	16.9704	1	0.5183	0.4817	TP	0.0004	YES
P	287	CCn1c(SCC(=O)NCCc2ccc(Cl)cc2)nnc1c3cccs3	14.2626	1	0.475	0.525	FN	0.0002	YES
P	288	CCCCNC(=O)C1=CC2=C(N=C3N(C=CC=C3C)C2=O)N(Cc4cccnc4)C1=N	14.8794	1	0.4848	0.5152	FN	0.0002	YES
V	289	FC(F)(F)CNCCCc1cc(nc(n1)C#N)c2cccc(c2)C(F)(F)F	23.0406	1	0.6154	0.3846	TP	0.0003	YES
V	290	FC(F)(F)Oc1cccc(c1)n2nnc3cc(Cl)c(NCC4CCNCC4)nc23	22.2355	1	0.6026	0.3974	TP	0.0003	YES
A	291	CCCCN(CCCC)CCCNC(=O)C1CC(=NO1)c2ccc(cc2)C(F)(F)F	21.8873	1	0.597	0.403	TP	0.0002	YES
P	292	Fc1ccc(CCN2CCC(CC2)S(=O)(=O)c3ccccc3)c(F)c1	14.1646	1	0.4734	0.5266	FN	0.0002	YES
P	293	COc1cccc(OC)c1OCCCN2CCC(Cc3ccccc3)CC2	18.9677	1	0.5503	0.4497	TP	0.0001	YES
V	294	Cc1cccc(c1)N2CCN(CCCCCCN3CCN(CC3)c4cccc(C)c4)CC2	27.5962	1	0.6883	0.3117	TP	0.0001	YES
P	295	COC1Cc2ccccc2C3(CCN(Cc4ccccc4)C3)O1	17.8598	1	0.5325	0.4675	TP	0.0001	YES
C	296	Fc1ccccc1C(=O)Nc2ccc(cc2F)c3oc(NCCCN4CCCCC4)nn3	23.065	1	0.6158	0.3842	TP	0.0002	YES
V	297	CCOC(=O)N1CCC(CC1)NC(=O)C2CCCN(Cc3nc(oc3C)c4cccc(Cl)c4)C2	21.8613	1	0.5966	0.4034	TP	0.0002	YES
A	298	Cc1nc(NCCCO)nc2ccc(NC(=O)\C=C\c3ccc(OC(F)(F)F)cc3)cc12	18.5256	1	0.5432	0.4568	TP	0.0004	YES
P	299	Cc1cc2OC(=O)C=C(CN3CCN(C\C=C\c4ccccc4)CC3)c2cc1O	18.3553	1	0.5405	0.4595	TP	0.0002	YES
P	300	CC1CN(CCN1c2ncc(OCc3ccc(cc3F)S(=O)(=O)C)cn2)c4oc(nn4)C(F)(F)F	17.9314	1	0.5337	0.4663	TP	0.0004	YES
A	301	Fc1ccc(OCCC2CCC(CNC(=O)c3cn[nH]c3)OC2)cc1	15.67	1	0.4975	0.5025	FN	0.0002	YES
V	302	COc1ccc(NC(=S)N(CCCN2CCOCC2)C(C)c3oc4ccccc4c3)cc1	20.6197	1	0.5767	0.4233	TP	0.0001	YES
A	303	Fc1ccc(cc1)S(=O)(=O)N2Cc3ccccc3CC2C(=O)N4CCN(CC4)C(=O)c5occc5	15.2504	1	0.4908	0.5092	FN	0.0005	YES
P	304	Clc1ccc(C(=O)CN2C3=NCCCN3c4ccccc24)c(Cl)c1	18.6377	1	0.545	0.455	TP	0.0001	YES
C	305	CN1CCN(CC1)c2cccc3ccc(OCc4noc(n4)c5ccc(Cl)cc5)cc23	21.0384	1	0.5834	0.4166	TP	0.0005	YES
P	306	Oc1cc2CCNCC(c3ccccc3)c2cc1O	13.0537	1	0.4556	0.5444	FN	0.0001	YES
V	307	CCOC(=O)N1CCC(CC1)N2CCCC(C2)C(=O)c3ccc4cc(OC)ccc4c3	19.1266	1	0.5528	0.4472	TP	0.0001	YES
V	308	COc1ccc(cc1)C2CN(CCc3ccc(OC)c(OC)c3)CC2CCc4cc5ccc(Cl)cc5[nH]4	26.2413	1	0.6667	0.3333	TP	0.0005	YES
P	309	Cn1cc(cn1)C2(NC(Cc3c2[nH]c4ccccc34)c5nc(c[nH]5)c6ccc(F)cn6)c7noc(O)n7	23.5636	1	0.6238	0.3762	TP	0.0013	No
V	310	CC(=O)Nc1cccc(c1)C2CCN(Cc3ccc(cc3)C(=O)c4nc5ccccc5n4C6CCOCC6)CC2	24.3163	1	0.6359	0.3641	TP	0.0009	No
V	311	CCN(CC)CCSc1nc(c2cc(OC)c(Cl)cc2Cl)c3c(c[nH]c3n1)C#N	21.0162	1	0.583	0.417	TP	0.0002	YES
P	312	Brc1ccc(cc1)S(=O)(=O)N2CCN(CC(=O)N\N=C\c3ccncc3)CC2	10.8891	1	0.421	0.579	FN	0.0003	YES
A	313	COC(=O)C1=C(C)N(Cc2cccnc2)C(=O)/C/1=C\c3sccc3C	9.662	1	0.4014	0.5986	FN	0.0003	YES
A	314	Cn1cc(cn1)C2(NC(Cc3c2[nH]c4ccccc34)c5nc(c[nH]5)c6ccc(F)cn6)c7noc(CN)n7	25.6764	1	0.6576	0.3424	TP	0.0013	No
C	315	CCNC(=O)C1CC(C(O)C1O)n2cnc3c(NC(CC)Cc4sccc4Cl)ccnc23	19.296	1	0.5555	0.4445	TP	0.0002	YES
P	316	CC(=O)c1ccc(Nc2cc(C)nc3ccc(C)cc23)cc1	12.5864	1	0.4482	0.5518	FN	0.0001	YES
C	317	CN1CCC(C1)N(Cc2ccccc2C(F)(F)F)c3ccc(C#N)c(Cl)c3	23.8901	1	0.629	0.371	TP	0.0002	YES
V	318	O=C(N1Cc2ccccc2C1)c3ccc(cc3)C4=CC5(CCNCC5)Oc6ccccc46	21.3435	1	0.5883	0.4117	TP	0.0008	YES
A	319	CCOc1cccc(NC(=O)c2cccc(NC(=O)C3CCCC3)c2)c1	14.1113	1	0.4726	0.5274	FN	0.0001	YES
P	320	CN(C)S(=O)(=O)N1CCN(CC1)c2ccnc3cc(Cl)ccc23	11.3526	1	0.4284	0.5716	FN	0.0001	YES
C	321	COc1ccc(cc1)C2CN(CCc3ccc(OC)c(OC)c3)CC2CC(=O)NCc4cccc(Cl)c4	24.028	1	0.6312	0.3688	TP	0.0001	YES
V	322	COc1ccc(CN2CCC(CC2)c3nc4cc(Cl)ccc4[nH]3)cc1	20.2688	1	0.5711	0.4289	TP	0.0002	YES
P	323	OCC1(CCOc2ccccc2)CCN(Cc3c[nH]nc3c4ccccc4)CC1	21.6267	1	0.5928	0.4072	TP	0.0002	YES
C	324	Cc1ccc(cc1)C(N2CCN(Cc3ccccc3)CC2)c4nnnn4Cc5ccccc5	22.7375	1	0.6106	0.3894	TP	0.0005	YES
C	325	CC1CCN(CCCN(Cc2occc2)C(=S)Nc3ccc(C)c(C)c3)CC1	19.0154	1	0.551	0.449	TP	0.0001	YES
C	326	Cc1ccc(cn1)c2c(C)c(CNC3CCCC3)nn2c4ncc(Cl)cc4Cl	22.1753	1	0.6016	0.3984	TP	0.0002	YES
V	327	COC(=O)C1CCN(CCCOc2ccc(cc2)n3c(nc4cc(F)ccc34)c5ccccn5)CC1	21.3027	1	0.5876	0.4124	TP	0.0005	YES
A	328	O[N](=O)c1ccc2OC(=O)C(=Cc2c1)C(=O)N3CCN(CC3)C4CCCCC4	17.7277	1	0.5304	0.4696	TP	0.0002	YES
V	329	CC(NCCO)c1cnc2c(C)c(NC(=O)c3ccc(OCC4CC4)cc3)ccc2c1	19.0829	1	0.5521	0.4479	TP	0.0001	YES
P	330	CC1=CC=CN2C(=O)N=C(SCC(=O)N3CCC(Cc4ccccc4)CC3)N=C12	15.0214	1	0.4871	0.5129	FN	0.0002	YES
V	331	C[N]1=C(C=CC=C1C#Cc2ccc(cc2)c3ccc(O)cc3)C#Cc4ccc(cc4)c5ccc(O)cc5	27.5349	1	0.6874	0.3126	TP	0.0005	YES
C	332	CN1CC2CC1CN2c3ncc(cn3)c4ccc5occc5c4	17.2431	1	0.5227	0.4773	TP	0.0004	YES
C	333	Fc1ccc(CC(=O)N2CCC(CC3CC(=NO3)c4ccc(Cl)cc4)(CC2)C(=O)NCC5CCCCC5)cc1	26.1974	1	0.666	0.334	TP	0.0005	YES
A	334	CCCN(CCc1c[nH]c2ccccc12)Cc3ccc(\C=C\C(=O)NO)cc3	17.8693	1	0.5327	0.4673	TP	0.0002	YES
C	335	CC(C)CNC(=O)c1ccc2Sc3cc(F)ccc3C(=Nc2c1)c4ccc(Cl)cc4	20.0058	1	0.5669	0.4331	TP	0.0002	YES
A	336	COc1cc(NC(=O)C\C(=N\NC(=O)C(=O)NC2CCCCC2)\C)c(OC)cc1Cl	14.8598	1	0.4845	0.5155	FN	0.0002	YES
A	337	CC1=Nc2ccccc2C(=O)N1Cc3ccc(cc3)[N](=O)O	13.5893	1	0.4642	0.5358	FN	0.0002	YES
P	338	COc1ccc(CNC(=O)CSc2n[nH]c(N)n2)cc1OC	9.751	1	0.4028	0.5972	FN	0.0001	YES
C	339	CC(=O)Nc1ccc(cn1)c2cc3sc(nc3cn2)N4CCC(CC4)N5CCCCC5	19.5397	1	0.5594	0.4406	TP	0.0005	YES
C	340	OCC1(CCOc2ccccc2)CCN(CC1)C3Cc4ccccc4C3	20.8268	1	0.58	0.42	TP	0.0001	YES
P	341	Cc1[nH]c2ccccc2c1CCN3Cc4ccc(\C=C\C(=O)NO)cc4C3	18.8072	1	0.5477	0.4523	TP	0.0003	YES
P	342	Clc1ccc(OCC(=O)N2CCN(C\C=C\c3ccccc3)CC2)cc1	17.684	1	0.5297	0.4703	TP	0.0002	YES
C	343	Cc1c(Cl)sc2ncnc(NC3CCN(Cc4cccc(F)c4)CC3)c12	20.4323	1	0.5737	0.4263	TP	0.0002	YES
C	344	Cc1ccccc1C2CCN(CC3CCc4cccnc4C(O)C3)CC2	21.5946	1	0.5923	0.4077	TP	0.0001	YES
P	345	CC(N)C(=O)OC(C)(C)Cc1ccc(Cl)cc1	8.4705	1	0.3823	0.6177	FN	0	YES
P	346	COc1ccc(cc1)N2CCN(CC2)C(=O)C3=CC(=O)c4cc(Cl)ccc4O3	15.2494	1	0.4908	0.5092	FN	0.0001	YES
C	347	CCN(CC)CCC\N=C(/Nc1ccnc2cc(Cl)ccc12)\c3cccnc3	20.626	1	0.5768	0.4232	TP	0.0003	YES
C	348	COc1cccc(c1)C(=O)N(C2CCN(CC2)c3cc(N)ccn3)c4ccccn4	17.8464	1	0.5323	0.4677	TP	0.0002	YES
A	349	CN1\C(=C/C=N/c2ccccc2C)\C(C)(C)c3ccccc13	15.4416	1	0.4938	0.5062	FN	0.0002	YES
P	350	CC1=Nc2nnnn2C(/C/1=C(/O)\OCc3ccccc3)c4cccc5ccccc45	15.9263	1	0.5016	0.4984	TP	0.0006	YES
V	351	CC(=O)c1ccc(cc1)N2CCN(CC2)C(=O)C3=NN(Cc4ccccc4)C(=O)c5ccccc35	17.6063	1	0.5285	0.4715	TP	0.0004	YES
C	352	CCOC(=O)c1cccc(c1)[N]2=C(C=C(C=C2c3ccccc3)c4ccccc4)c5ccccc5	23.5689	1	0.6239	0.3761	TP	0.0005	YES
P	353	Cc1ccc(NC(=O)COC2=COC(=CC2=O)CN3CCN(Cc4ccccc4)CC3)cc1	18.1724	1	0.5375	0.4625	TP	0.0001	YES
C	354	CC(=O)NCCc1ccccc1c2ccc(C3CNCCC3(O)c4ccc(F)c(F)c4)c(C)c2	24.1309	1	0.6329	0.3671	TP	0.0002	YES
P	355	COc1ccc(cc1)n2c(SCC(=O)NCc3cccs3)nnc2c4ccoc4C	14.6677	1	0.4815	0.5185	FN	0.0002	YES
C	356	CN1CCCC1CN2N=C(Cc3ccc(Cl)cc3)c4ccccc4C2=O	20.157	1	0.5693	0.4307	TP	0.0001	YES
C	357	CC(CC(NC(=O)C1CCC1)c2ccccc2)N3CCC(CC3)n4c(C)nnc4C	21.3289	1	0.5881	0.4119	TP	0.0002	YES
V	358	CC(=O)C1=NN2C(COc3ccc(F)cc23)C1(CCCN4CCNCC4)c5ccccc5	22.2439	1	0.6027	0.3973	TP	0.0005	YES
C	359	C(NC1CN(Cc2ccccc2)CC1C3CCCCC3)C4CCCCC4	25.4494	1	0.654	0.346	TP	0.0001	YES
C	360	COc1cc(ccn1)C2CCC(CC2)N3CC(C3)NC(=O)CNC(=O)c4cccc(c4)C(F)(F)F	22.9421	1	0.6139	0.3861	TP	0.0003	YES
P	361	COc1cc(ncn1)N2C(=O)N(C(=O)C23CCN(Cc4ncccc4C)CC3)c5ccc(cc5)c6ccc(cc6)C(=O)O	19.4749	1	0.5584	0.4416	TP	0.0009	No
C	362	CC(C)(Cc1ccc2ccccc2c1)NCC(O)COc3cccc(Cl)c3C#N	21.2799	1	0.5873	0.4127	TP	0.0001	YES
C	363	Brc1cc(CCN2CCN(CCc3ccc4C(=O)OCc4c3)CC2)ccc1C#N	21.9469	1	0.5979	0.4021	TP	0.0002	YES
P	364	CC(C)S(=O)(=O)NC1CN(C)CC1c2ccc(cc2)c3cccnc3F	13.5523	1	0.4636	0.5364	FN	0.0002	YES
A	365	Fc1ccccc1COC2=CC(=O)N(C=C2)c3ccc(OCCN4CCCC4)cc3	19.3405	1	0.5562	0.4438	TP	0.0002	YES
P	366	OC1CCC2(O)C3Cc4ccc(O)c5OC1C2(CCN3CC6CCC6)c45	19.3598	1	0.5565	0.4435	TP	0.0008	YES
A	367	Brc1cnc(NC(=O)CN2CCN(CC2)C(=O)c3ccccc3)c(Br)c1	13.887	1	0.469	0.531	FN	0.0002	YES
P	368	CCOc1ccc2nc(C)cc(Nc3ccc4OCCOc4c3)c2c1	16.3272	1	0.508	0.492	TP	0.0001	YES
P	369	CCOc1cccc2sc(nc12)N(CCCN(C)C)C(=O)Cc3ccccc3	15.9957	1	0.5027	0.4973	TP	0.0001	YES
A	370	NC(=O)c1cccc(OC2CC3CCC(C2)N3Cc4ccccc4)c1	17.7363	1	0.5306	0.4694	TP	0.0001	YES
C	371	CC(OC1CC(C)C(=O)NCC1c2ccc(F)cc2)c3cc(cc(c3)C(F)(F)F)C(F)(F)F	24.8448	1	0.6443	0.3557	TP	0.0004	YES
V	372	COCCCc1cc(CN(C2CC2)C(=O)C3CNCCC3c4ccc(OCCOc5c(Cl)cc(C)cc5Cl)cc4)cc(OCCOC)c1	31.8945	1	0.7571	0.2429	TP	0.0005	YES
P	373	CCNc1cc(cc(CCc2oc(CC)c(C)n2)n1)N3CCOCC3	16.6696	1	0.5135	0.4865	TP	0.0001	YES
C	374	CN1CCC2(CC1)COc3cc4CCN(C(=O)c5ccc(cc5)c6ccc(cc6C)c7noc(C)n7)c4cc23	26.6426	1	0.6731	0.3269	TP	0.0011	No
P	375	CCNc1nc2N=C3C=CC(=CN3C(=O)c2cc1C(=O)NCC4CCCO4)C	15.0097	1	0.4869	0.5131	FN	0.0002	YES
C	376	CN(C)CCC\N=C(/Nc1ccnc2cc(Cl)ccc12)\c3ccccc3	19.3397	1	0.5562	0.4438	TP	0.0002	YES
V	377	CCc1ccc(CN2CCC(CC2)n3nccc3NC(=O)c4cccc(F)c4)cc1	21.0937	1	0.5843	0.4157	TP	0.0002	YES
A	378	C(COc1ccc(cc1)C2=CCCC2)CN3CCCCC3	16.7644	1	0.515	0.485	TP	0.0001	YES
C	379	COc1ccc(cc1Nc2ncc(Cl)c(n2)c3cnc4ccccn34)N5CCNCC5	20.6412	1	0.577	0.423	TP	0.0005	YES
V	380	CC1=CN2C(=O)c3cc(C(=O)NC4CCCCC4)c(NCC5CCCO5)nc3N=C2C=C1	17.8751	1	0.5328	0.4672	TP	0.0005	YES
P	381	ONC(=O)\C=C\c1ccc2CN(CCc3cnn4ccccc34)Cc2c1	16.2109	1	0.5062	0.4938	TP	0.0002	YES
P	382	C1CN2CCC1C(C2)Oc3ccc(cn3)c4ccc5[nH]ccc5c4	18.2689	1	0.5391	0.4609	TP	0.0005	YES
C	383	COc1cc(OC)cc(c1)C(=O)NCC2(CCN(Cc3ccccc3C(F)(F)F)CC2)C#N	22.6825	1	0.6097	0.3903	TP	0.0002	YES
A	384	COc1ccccc1N2CCN(CC(O)COc3ccccc3CC=C)CC2	18.3935	1	0.5411	0.4589	TP	0.0001	YES
C	385	COc1cccc(CN2CCCCCCC2)c1OCc3csc(n3)c4ccc(Cl)cc4	22.7701	1	0.6111	0.3889	TP	0.0002	YES
C	386	COc1ccc(CNC2CCC(C(=O)N3CCC(CC3)(C(=O)N4CCCC4)c5ccccc5)C(C)(C)C2)cc1	25.3156	1	0.6518	0.3482	TP	0.0004	YES
V	387	Nc1ccc(cc1NC(=O)c2ccc(CN3CCC4(CCCN4)CC3)cc2)c5ccsc5	21.5883	1	0.5922	0.4078	TP	0.0004	YES
P	388	O=C(C[N]1=CC=C2C=CC=CC2=C1)c3cccc4ccccc34	17.6306	1	0.5289	0.4711	TP	0.0002	YES
C	389	CC(C)c1ccc(C)cc1OCC2=N[N](=C3CCCCCN23)CC(=O)c4ccc(Cl)cc4	26.2476	1	0.6668	0.3332	TP	0.0002	YES
V	390	Clc1ccc(Cn2cc(NCCN3CCCCC3)nn2)cc1Cl	19.3137	1	0.5558	0.4442	TP	0.0002	YES
C	391	COc1cc(ccc1n2cnc(C)c2)c3cn(nn3)C4CC(CCNC4=O)C5CCCCC5	20.0755	1	0.568	0.432	TP	0.0005	YES
P	392	COc1cc2ncc(c(N3CCC4(CC3)OCCO4)c2cc1OC)S(=O)(=O)c5ccccc5	13.8758	1	0.4688	0.5312	FN	0.0005	YES
P	393	CC1CN(CC2(CC2)c3ccc(cc3)C(=O)N)CCN1S(=O)(=O)c4ccc(cc4)C(C)(O)C(F)(F)F	18.9581	1	0.5501	0.4499	TP	0.0003	YES
C	394	COc1cc(\C=C\2/CCCN3CCC(ON=C23)c4cc(F)cc(Cl)c4)ccc1n5cnc(C)c5	22.7428	1	0.6107	0.3893	TP	0.0006	YES
A	395	COc1ccc(CCNCc2ccc(SC)cc2)cc1	13.613	1	0.4646	0.5354	FN	0	YES
A	396	Cc1ccc(cc1)n2ncc3C(CC(C)(C)Cc23)NC(=O)CCc4ccncc4	18.6363	1	0.545	0.455	TP	0.0002	YES
P	397	CCCCCCC\N=C\1/CC(CC(=C1)O)c2ccccc2	16.0221	1	0.5031	0.4969	TP	0.0002	YES
A	398	Cc1cccc(NC(=O)c2ccc(Cl)c(c2)S(=O)(=O)N3CCCCC3)n1	10.75	1	0.4188	0.5812	FN	0.0002	YES
C	399	COc1ccccc1\C=C\CN2CCC(CC2)n3nccc3NC(=O)CCc4ccccc4	22.4541	1	0.6061	0.3939	TP	0.0002	YES
V	400	OC(CCc1ccccc1)C2CCCC2OCCc3ccc(OC(F)(F)F)cc3	21.9266	1	0.5976	0.4024	TP	0.0002	YES
C	401	Cc1ccc(cn1)c2cnc3nc(sc3c2)N4CCC(CC4)N5CCCCC5	20.1337	1	0.5689	0.4311	TP	0.0005	YES
P	402	OCCN(Cc1ccccc1)Cc2ccc(Cl)cc2	14.9836	1	0.4865	0.5135	FN	0	YES
V	403	Cc1csc(Cn2c(nc3ccccc23)C4CCCN(C4)C5CCCCC5)n1	20.8092	1	0.5797	0.4203	TP	0.0005	YES
P	404	CCOC(=O)N1CCC(CC1)N2Cc3cccc(C(=O)Nc4cccc(F)c4)c3C2=O	17.4577	1	0.5261	0.4739	TP	0.0002	YES
V	405	CCCCOc1ccc(cc1)C(=O)NC2COc3cccc(N4CCN(C)CC4)c3C2	21.3368	1	0.5882	0.4118	TP	0.0001	YES
A	406	CCOC(=O)N1CCC(O)(CN2CCC(C2)N3C(=O)Cc4ccccc34)CC1	17.1836	1	0.5217	0.4783	TP	0.0001	YES
C	407	Fc1ccccc1CN2CCC(CC2)Nc3ncnc4sc5CCCCc5c34	22.476	1	0.6064	0.3936	TP	0.0005	YES
P	408	COc1ccc(CN2CCc3cc4nc(N)sc4cc3CC2)cc1	17.1921	1	0.5219	0.4781	TP	0.0002	YES
C	409	COC(=O)C(NC1CCC(CC1)c2c[nH]c3ccccc23)C4CCN(CC4)C(=O)\C=C\c5cc(F)c(F)c(F)c5	26.9167	1	0.6775	0.3225	TP	0.0007	YES
P	410	O[N](=O)c1ccc(cc1)C(=O)N2CCN=C2SCc3ccccc3	14.2048	1	0.4741	0.5259	FN	0.0002	YES
A	411	CC1SC(N(CC(O)c2ccc(cc2)[N](=O)O)C1=O)c3ccccc3	14.2208	1	0.4743	0.5257	FN	0.0002	YES
A	412	CCOC(=O)c1cnc2c(OC)cccc2c1NCc3cccnc3	13.0194	1	0.4551	0.5449	FN	0.0001	YES
V	413	CN1CC2CC1CN2c3ccc(nn3)c4ccc5[nH]c(C)cc5c4	18.7011	1	0.546	0.454	TP	0.0005	YES
C	414	CCOC(=O)N1CCN(CC1)C(=O)C2(CCN(CC2)c3cc(N)ccn3)c4ccccc4	18.9942	1	0.5507	0.4493	TP	0.0002	YES
V	415	OC1(CN(CC1CN2CCC(CC2)N(CC=C)C(=O)OCc3ccc(F)cc3)C(=O)C4CCCC4)c5ccccc5	25.7188	1	0.6583	0.3417	TP	0.0005	YES
V	416	Fc1ccccc1NC(=O)c2ccc(CN3CCN(CC3)c4ccccc4)cc2	21.3509	1	0.5884	0.4116	TP	0.0002	YES
A	417	CC(Oc1ccc(Cl)cc1C)C(=O)Nc2ccc(cn2)[N](=O)O	13.9224	1	0.4695	0.5305	FN	0.0002	YES
P	418	COc1ccc(OC)c(NC(=O)c2ccccc2NC(=O)c3occc3)c1	11.158	1	0.4253	0.5747	FN	0.0001	YES
V	419	NCC(O)COc1ccc2ncc(F)c(CCC34CCC(CC3)(CO4)NCc5ccc6OCC(=O)Nc6n5)c2n1	23.3327	1	0.6201	0.3799	TP	0.0009	No
P	420	FC(F)Oc1ccc2C(=O)C=C(Oc2c1)C(=O)NC3CCN(Cc4ccc5OCOc5c4)CC3	17.8631	1	0.5326	0.4674	TP	0.0005	YES
A	421	Fc1ccc(cc1)C(=O)CN2CCC(CC2)S(=O)(=O)c3ccccc3	10.9035	1	0.4212	0.5788	FN	0.0002	YES
P	422	Cc1cccc2sc(NC(=O)C3CCN(CC3)C(=O)c4occc4)nc12	13.7351	1	0.4665	0.5335	FN	0.0002	YES
C	423	CN(CC1CCCN(CCc2ccc(Cl)cc2)C1)Cc3ccccc3O	21.0209	1	0.5831	0.4169	TP	0.0001	YES
C	424	CC(Cc1c(F)c(F)cc(F)c1F)Nc2ccnc(O)c2c3nc4cc5C(=O)N(CCN(C)C)Cc5cc4[nH]3	26.0805	1	0.6641	0.3359	TP	0.0007	YES
V	425	CC(C)C(CN1CCC(C)(C(C)C1)c2cccc(O)c2)NC(=O)C3Cc4ccc(O)cc4CN3	22.1504	1	0.6012	0.3988	TP	0.0001	YES
V	426	FC(F)(F)c1ccc2onc(NCC(=O)NC3CN(C3)C4CCC(CC4)c5nccs5)c2c1	22.411	1	0.6054	0.3946	TP	0.0006	YES
A	427	Cc1ccc2nc(\N=C(/N)\NC(=O)NC3CCCCC3)nc(C)c2c1	15.1401	1	0.489	0.511	FN	0.0003	YES
A	428	CCN1CCN(CC1)c2nc(Nc3cccc(OC)c3)nc(N)c2[N](=O)O	17.8583	1	0.5325	0.4675	TP	0.0002	YES
P	429	CNc1oc(nn1)c2cn3ncnc(Nc4cnc5[nH]c(C)cc5c4)c3c2C(C)C	17.2894	1	0.5234	0.4766	TP	0.0006	YES
P	430	CC(O\C(=C\1/C(c2cccc3ccccc23)n4nnnc4N=C1C)\O)c5ccccc5	17.1632	1	0.5214	0.4786	TP	0.0006	YES
P	431	OCC(Cc1ccccc1)Nc2c3ccccc3nc4ccccc24	18.4251	1	0.5416	0.4584	TP	0.0001	YES
P	432	C(Sc1nnc(c2cccnc2)n1Cc3occc3)\C=C\c4ccccc4	16.1094	1	0.5045	0.4955	TP	0.0003	YES
A	433	CCN(c1ccccc1)S(=O)(=O)c2ccc(Oc3ccc(cc3)n4ccnc4)nc2	12.0771	1	0.44	0.56	FN	0.0002	YES
C	434	CC(=O)NC1CCN(Cc2ccc(OCc3ccc(Cl)cc3)c(Cl)c2)C1	18.2542	1	0.5389	0.4611	TP	0.0001	YES
A	435	CCOCCCN1C2=C(C=C(C(=O)OCC)/C/1=N\C(=O)c3cccnc3)C(=O)N4C=CC=CC4=N2	13.1069	1	0.4565	0.5435	FN	0.0003	YES
V	436	CN1CCN(CC1)c2ccccc2CC3CCN(C3=O)c4cccc(c4)c5ocnn5	20.3759	1	0.5728	0.4272	TP	0.0005	YES
A	437	CN1CCN(CC(=O)Nc2c(oc3ccccc23)C(=O)c4ccccc4)CC1	16.7987	1	0.5156	0.4844	TP	0.0001	YES
C	438	CC(=O)Nc1cccc(c1)C2CCN(Cc3ccc(cc3)C(=O)c4nc5ccccc5n4c6ccc(F)cc6)CC2	24.7613	1	0.643	0.357	TP	0.0009	No
C	439	COC(=O)N1CCc2c(C1)nc(C)n2C3CC4CCC(C3)N4CCC(NC(=O)C)c5cccc(F)c5	22.4175	1	0.6055	0.3945	TP	0.0005	YES
P	440	CN(Cc1ccccc1)C(=O)CSc2nnc(c3occc3)n2c4ccccc4	15.8678	1	0.5007	0.4993	TP	0.0002	YES
V	441	Clc1ccc(cc1)c2nnc(NCCN3CCCC3)c4ccccc24	20.6755	1	0.5776	0.4224	TP	0.0001	YES
C	442	Fc1cccc(c1)C2CCN(CC2)C3=C(C#N)C(=O)N(CC4CC4)C=C3	19.5798	1	0.5601	0.4399	TP	0.0002	YES
A	443	Oc1ccc2c(OC(=O)c3ccccc23)c1CN(CC=C)CC=C	11.7796	1	0.4352	0.5648	FN	0.0001	YES
P	444	COc1cc(ccc1n2cnc(C)c2)c3cn(nn3)C4CCc5ccccc5N(CCF)C4=O	19.5993	1	0.5604	0.4396	TP	0.0005	YES
C	445	CCOc1cc2ncc(C(=O)N)c(Nc3cccc(Cl)c3Cl)c2cc1N4CCCN(C)CC4	23.8433	1	0.6283	0.3717	TP	0.0002	YES
V	446	CCCCN(CCCC)CCCNC(=O)C12CN(Cc3ccccc3)CC1C(=NO2)c4cccc(c4)[N](=O)O	28.0449	1	0.6955	0.3045	TP	0.0002	YES
C	447	CN1C(=O)N(Cc2nccc3ccccc23)C(=O)c4c1c(C#N)c(N5CCCC(N)C5)n4Cc6ccccc6	23.8911	1	0.629	0.371	TP	0.0009	No
V	448	CC(C)N1CCN(CCN2CCN(C2=O)c3cccc(Cl)c3)CC1	18.645	1	0.5451	0.4549	TP	0.0001	YES
V	449	CC(C)N(CCO)Cc1nc(sc1Cl)c2cn(CC3CCOCC3)c4c(Cl)cccc24	23.0184	1	0.6151	0.3849	TP	0.0002	YES
P	450	Cc1ccc(CC2CCN(CCS(=O)(=O)c3ccc(O)cc3)CC2O)cc1	12.0756	1	0.44	0.56	FN	0.0001	YES
C	451	CCCCN(CC)C\C=C\CCc1ccc(Cl)cc1	15.5603	1	0.4957	0.5043	FN	0.0001	YES
V	452	CC1CCN(CCCCOc2ccc(cc2)C(=O)c3ccccc3)CC1	17.6723	1	0.5295	0.4705	TP	0.0001	YES
P	453	CC(C)c1nc(Nc2cc(NCCN)nnc2C(=O)N)ccc1C	13.5454	1	0.4635	0.5365	FN	0.0001	YES
C	454	CC(C)COCC(CN(Cc1ccccc1)c2ccccc2)N3CCCC3	21.0128	1	0.583	0.417	TP	0.0001	YES
V	455	Clc1ccc(CN2C(=O)c3ccccc3n4c(CCC(=O)NCCN5CCCC5)nnc24)cc1	21.2063	1	0.5861	0.4139	TP	0.0005	YES
C	456	Clc1cccc(c1)C2N3CCC(NCc4cncn4Cc5ccc(C#N)c(Oc6cccc2c6)c5)C3=O	25.206	1	0.6501	0.3499	TP	0.0009	No
A	457	OC(CNC1CCCc2ccccc12)COc3ccc4ccccc4c3	20.0057	1	0.5669	0.4331	TP	0.0001	YES
P	458	CN(C)CCNC(=O)\C(=C\c1oc(cc1)c2cccc(Cl)c2)\NC(=O)c3ccccc3	17.2569	1	0.5229	0.4771	TP	0.0003	YES
A	459	Fc1cccc(c1)C2Nc3ccccc3C(=O)N2Cc4ccccc4	18.2689	1	0.5391	0.4609	TP	0.0002	YES
V	460	CCN(C1CCN(CCC(N2CCN(CC2)S(=O)(=O)CC(F)(F)F)c3ccccc3)CC1)C(=O)Cc4ccc(cc4)S(=O)(=O)C	21.7079	1	0.5941	0.4059	TP	0.0003	YES
P	461	COc1ccc2c(c1)nc3c(O)n(cnc23)\N=C\c4ccc(OC)c(CN5CCCC5)c4	17.6947	1	0.5299	0.4701	TP	0.0006	YES
V	462	Fc1ccc2c(c1)nc(c3ccccn3)n2c4ccc(OCCCN5CCc6ccccc6C5)cc4	24.99	1	0.6466	0.3534	TP	0.0009	No
A	463	C1CC(CO1)C2NC(Cc3c2[nH]c4ccccc34)c5nc(c[nH]5)c6ccccc6	21.7034	1	0.594	0.406	TP	0.0009	No
V	464	Cc1ccc(CCOCC2=[N](C)C(=CC=C2)COCCc3ccc(C)cc3)cc1	22.1046	1	0.6005	0.3995	TP	0.0002	YES
V	465	CCc1oc2c(C)c3CCN(CCCCSc4nnc(c5cccc6nc(C)ccc56)n4C)CCc3cc2n1	25.7945	1	0.6595	0.3405	TP	0.0009	No
C	466	NC1CC(OC2CCCC12)c3ccncc3NC(=O)c4ccc(F)c(n4)c5c(F)cccc5F	23.3078	1	0.6197	0.3803	TP	0.0006	YES
V	467	C1CN2CCC1C(C2)Oc3ccc(nn3)c4ccc5CC=Cc5c4	17.1453	1	0.5211	0.4789	TP	0.0004	YES
V	468	O=C(N(CC1CCC1)C2CCNC2)c3ccccc3Oc4ccccc4	19.2636	1	0.555	0.445	TP	0.0001	YES
P	469	CS(=O)(=O)Nc1ccc(cc1)C(=O)C2CCN(CCc3ccccn3)CC2	11.2802	1	0.4273	0.5727	FN	0.0001	YES
C	470	C[N]1=C(C=CC=C1C#Cc2ccccc2Cl)C#Cc3ccccc3Cl	25.9755	1	0.6624	0.3376	TP	0.0002	YES
C	471	CC1CCCN1C2CCN(C2)c3ccc(NC(=O)Nc4cc(Cl)cc(Cl)c4)c(C)c3	23.8487	1	0.6284	0.3716	TP	0.0001	YES
C	472	CCN(CC)CCN1C(=O)N=C(SCC(=O)Nc2ccc(C)c(F)c2)C3=C1CCCC3	17.5633	1	0.5278	0.4722	TP	0.0002	YES
V	473	Clc1cccc(c1)N2CCN(CCN3Cc4ccccc4C3)C2=O	19.4066	1	0.5573	0.4427	TP	0.0001	YES
A	474	CC1=C(CCOC(=O)c2ccc(C)cc2)SC=[N]1Cc3ccccc3	17.3245	1	0.524	0.476	TP	0.0002	YES
C	475	COc1ccccc1c2oc3cccc(C(=O)NC4CC5CCCC(C4)N5C)c3n2	19.6344	1	0.5609	0.4391	TP	0.0004	YES
C	476	Clc1ccc(cc1)C(=O)C2CC[N](CCc3ccccc3)(CCc4ccccc4)CC2	28.3437	1	0.7003	0.2997	TP	0.0002	YES
C	477	Nc1ccc(cc1NC(=O)c2ccc(nc2)N3CCC4(CC3)CCN(C4)c5ncccn5)c6cccs6	22.384	1	0.6049	0.3951	TP	0.0009	No
P	478	C=CCNc1nc(nc2ccccc12)N3CCCC3	13.7059	1	0.4661	0.5339	FN	0.0001	YES
A	479	CCCCN1N=C(C(=O)Nc2cccc(c2)C(=O)NC3CC3)c4ccccc4C1=O	16.3294	1	0.508	0.492	TP	0.0001	YES
V	480	CN1C2CCC1CC(C2)Nc3nc4N(C(=O)NCc4c(n3)c5ccccc5Cl)c6c(Cl)cccc6Cl	27.8466	1	0.6923	0.3077	TP	0.0009	No
C	481	C(Cc1ccccc1)N2C3CCC2CC(C3)c4c([nH]c5ccccc45)c6ccccc6	25.2687	1	0.6511	0.3489	TP	0.0009	No
V	482	Cn1ncc(Cl)c1c2cc(NC(=O)c3cccc(c3)C(F)(F)F)ccc2OCCN4CCNC(=O)C4	23.0755	1	0.616	0.384	TP	0.0003	YES
C	483	CCn1c(CN2CCN(Cc3ccc(C)cc3)C(CCO)C2)nc4ccccc14	21.4381	1	0.5898	0.4102	TP	0.0001	YES
C	484	Cc1cccc2C(=O)N(CCc3ccccn3)C(C(=O)NCc4ccc(OC(F)(F)F)cc4)c12	20.7878	1	0.5794	0.4206	TP	0.0003	YES
V	485	COc1cc(N2CCN(C)CC2)c(NC(=O)C=C)cc1Nc3nccc(n3)c4c[nH]c5ccccc45	20.8694	1	0.5807	0.4193	TP	0.0005	YES
V	486	CCOC(=O)N1CCC(CN2CCC3(CC2)CN(C(=O)N(CC)CC)c4ncccc34)CC1	22.0224	1	0.5991	0.4009	TP	0.0002	YES
P	487	O=S(=O)(N1CCOCC1)c2cccc(COc3ccc(cc3)C#N)c2	10.9497	1	0.422	0.578	FN	0.0001	YES
A	488	CN(C)CCNC(=O)\C(=C\c1oc(cc1)c2cccc(c2)[N](=O)O)\NC(=O)c3ccccc3	17.6761	1	0.5296	0.4704	TP	0.0003	YES
A	489	CC(C)c1nc(SCC(=O)N2CCN(CC2)C(=O)c3occc3)c4c(C)c(C)sc4n1	15.0109	1	0.487	0.513	FN	0.0002	YES
C	490	CC(C)N1C(=O)CN(Cc2ccc(cc2)c3cccc(CN4CCCCC4)n3)C1=O	19.3497	1	0.5564	0.4436	TP	0.0001	YES
P	491	Cc1ccc(cc1)C2=CC(=NCCN2)NC(C)(C)Cc3ccccc3	17.1652	1	0.5214	0.4786	TP	0.0001	YES
A	492	CCN(CC)S(=O)(=O)c1ccc(OC)c(NC(=O)CSc2ccccc2)c1	8.6232	1	0.3847	0.6153	FN	0.0001	YES
C	493	Fc1ccc(cc1)C2=Nc3cc(ccc3Sc4ccccc24)C(=O)NN5CCCCC5	20.1867	1	0.5698	0.4302	TP	0.0005	YES
V	494	Fc1cccc(OC(CC2CNC2)c3ccc(Cl)c(F)c3)c1	18.0102	1	0.5349	0.4651	TP	0.0002	YES
V	495	CC(C)(C)CCN1CCC(CNC(=O)Cc2ccc(cc2)C(C)(C)C)CC1	19.6827	1	0.5617	0.4383	TP	0	YES
V	496	Clc1cc(Cl)cc(CNC(=O)N(C2CCN(CC2)C3CCCC3)c4ccc(Br)cc4)c1	25.1141	1	0.6486	0.3514	TP	0.0002	YES
A	497	O=C1N=CC=C2N=C(C(=CC12)c3ccccc3)c4ccc(CN5CCC(CC5)c6n[nH]c(n6)c7ccccn7)cc4	25.6881	1	0.6578	0.3422	TP	0.0012	No
V	498	CC(NC(=O)C1(CCC(CC1)N2CCC(CC2)c3ccc(F)cc3)c4ccccc4)c5cc(cc(c5)C(F)(F)F)C(F)(F)F	34.5681	1	0.7999	0.2001	TP	0.0007	YES
C	499	OC(COCC1COc2ccccc2O1)CN3CCN(CC3)c4ccc(F)cc4	20.5748	1	0.576	0.424	TP	0.0002	YES
V	500	CCC(O)(CC)c1ccc(cn1)N2CCC(Cc3ccccc3N4CCN(C)CC4)C2=O	22.5552	1	0.6077	0.3923	TP	0.0001	YES
P	501	CCOC(=O)C1CCN(CC1)c2cc(C)nc3ccc(OC)cc23	13.6846	1	0.4657	0.5343	FN	0.0001	YES
P	502	COC(=O)C1CC(CN1)Nc2nc(nc3ccccc23)c4ccccc4C	16.9715	1	0.5183	0.4817	TP	0.0002	YES
A	503	Cc1ccc(cc1)C(=O)N2CCN(CC2)c3ccc(NC(=O)COc4ccccc4C)cc3	19.5096	1	0.5589	0.4411	TP	0.0001	YES
A	504	CCOC(=O)c1c2CCCCn2c3c(NCc4ccccc4)ncnc13	16.5046	1	0.5109	0.4891	TP	0.0002	YES
A	505	CCOC(=O)C1(Cc2cccc(OC)c2)CCN(C\C=C\c3ccc(OC)cc3)CC1	17.9718	1	0.5343	0.4657	TP	0.0002	YES
A	506	CC1CCN(CCc2nc3cc(NS(=O)(=O)c4ccc(F)cc4)ccc3n2C)CC1	17.1855	1	0.5218	0.4782	TP	0.0002	YES
C	507	OC1(CCC(CC1)N2CC(C2)NC(=O)CNC(=O)c3cccc(c3)C(F)(F)F)c4cccc(c4)C#N	24.3982	1	0.6372	0.3628	TP	0.0003	YES
C	508	Cc1ccc(CN2CCN(Cc3cccc(c3)n4cccn4)CC2CCO)cc1	21.2967	1	0.5875	0.4125	TP	0.0001	YES
V	509	Cn1c(SCCCN2CCC3CC3(CC2)c4ccc(cc4)C(F)(F)F)nnc1c5ccnnc5	24.6924	1	0.6419	0.3581	TP	0.0006	YES
P	510	Cc1cc([nH]n1)C(=O)N2CCN(CC2)c3ccc(cc3)[N](=O)O	14.6014	1	0.4804	0.5196	FN	0.0002	YES
P	511	CCOC(=O)c1c(C)nc(C)c(C(=O)OCC)c1c2cccc3ccccc23	12.7115	1	0.4502	0.5498	FN	0.0001	YES
P	512	Clc1ccc(OCCNCCc2ccccc2)cc1	15.5219	1	0.4951	0.5049	FN	0	YES
C	513	O=C(NC1CCc2ccc(CCN3CCN(CC3)c4nsc5ccccc45)cc12)c6cccnc6	23.1897	1	0.6178	0.3822	TP	0.0009	No
A	514	CSc1ccc(\C=N\NC(=O)CN2CCN(Cc3ccccc3)CC2)cc1	17.1018	1	0.5204	0.4796	TP	0.0002	YES
V	515	NC1CC(CCC1c2cc(F)c(F)cc2F)N3Cc4cnc(nc4C3)C(F)(F)F	26.2844	1	0.6673	0.3327	TP	0.0004	YES
V	516	CCN(CC)Cc1ccc2CC(CCc2c1)N3CCN(CCc4ccc(F)cc4)CC3=O	25.8187	1	0.6599	0.3401	TP	0.0002	YES
V	517	CC(C)(C)CC(=O)NC(Cc1ccccc1C(F)(F)F)C(=O)NCc2nc3cccnc3n2Cc4ccccc4	25.7783	1	0.6592	0.3408	TP	0.0003	YES
C	518	CN1CCN(CC(O)(c2ccc(Cl)cc2)c3ccc(Cl)cc3)CC1	18.9633	1	0.5502	0.4498	TP	0.0001	YES
V	519	Cc1ccc(CN2CCN(Cc3ccc(C)s3)CC2CCO)cc1	17.3163	1	0.5238	0.4762	TP	0.0001	YES
V	520	COc1cnc2C=CC(=O)N(CCN3CCC(CC3)c4nc5cc(ccc5[nH]4)C#N)c2c1	20.4759	1	0.5744	0.4256	TP	0.0005	YES
A	521	Nc1cncc(Nc2ccc(Oc3ccc(cc3)C(F)(F)F)cc2)n1	16.2576	1	0.5069	0.4931	TP	0.0003	YES
C	522	COc1cccc(c1)C2CCCN(CCN3CCN(C3=O)c4cccc(Cl)c4)C2	21.8154	1	0.5958	0.4042	TP	0.0001	YES
C	523	CSc1ccc2Sc3ccccc3CC(N4CCN(C)CC4)c2c1	18.7073	1	0.5461	0.4539	TP	0.0001	YES
A	524	CN(Cc1ccc(F)cc1)C(=O)c2cc(COc3ccc(cc3)n4cncn4)on2	15.5654	1	0.4958	0.5042	FN	0.0002	YES
C	525	Cc1cc(c2ccc3CCN(CCSc4nnc(c5ccc(F)c(F)c5)n4C)CCc3c2)n(C)n1	22.8698	1	0.6127	0.3873	TP	0.0006	YES
C	526	COCCN1CCN(CC1)c2ccc(cc2)c3nc4c(N5CCN(Cc6cc(C)on6)CC5)c(Br)cnc4[nH]3	26.5217	1	0.6711	0.3289	TP	0.001	No
P	527	CCCCNc1ncnc2sc3CN(CCC)CCc3c12	16.1819	1	0.5057	0.4943	TP	0.0001	YES
A	528	CC(O)Cn1c(cc2cc(ccc12)C(=O)NC(C)(C)C)c3cc(C)cc(C)c3	15.2474	1	0.4907	0.5093	FN	0.0001	YES
V	529	Cc1nc(C)c(s1)c2nnc(SCCCN3CCC4CC4(CC3)c5ccc(cc5)C(F)(F)F)n2C	24.5669	1	0.6399	0.3601	TP	0.0006	YES
A	530	Cc1cccc(c1)c2ccc3ncnc(NCc4cccnc4)c3c2	17.2832	1	0.5233	0.4767	TP	0.0002	YES
A	531	COc1ccc(\C=C\CN2CCCC(C2)C(=O)c3cc(F)ccc3F)cc1	18.6212	1	0.5447	0.4553	TP	0.0003	YES
A	532	N=C1N(CC2CCCO2)C3=C(C=C1C(=O)NC4CCCCC4)C(=O)N5C=CC=CC5=N3	15.5986	1	0.4964	0.5036	FN	0.0004	YES
A	533	Cn1c(CCN2CCCCC2)nc3cc(NS(=O)(=O)c4ccc(Cl)cc4)ccc13	16.6197	1	0.5127	0.4873	TP	0.0002	YES
A	534	CCOc1ccccc1OCC(=O)NN2Cc3ccccc3C2=N	13.4127	1	0.4614	0.5386	FN	0.0001	YES
C	535	C(N1CCN(CC1)C2CCCC2)c3onc(n3)C(c4ccccc4)c5ccccc5	21.8712	1	0.5967	0.4033	TP	0.0004	YES
V	536	Fc1ccc(C2CCN(CC2)c3ccn4c(CC5CC5)nnc4c3C(F)(F)F)c(F)c1	25.7606	1	0.659	0.341	TP	0.0006	YES
A	537	COc1ccccc1NC(=O)N2CCC(CC2)C(=O)c3ccc(Cl)cc3	15.1084	1	0.4885	0.5115	FN	0.0001	YES
V	538	Cc1ccc2c(cccc2n1)c3nnc(SCCCN4CC5CC5(C4)c6ccc(Br)cc6)n3C	23.2852	1	0.6194	0.3806	TP	0.0009	No
C	539	CC1CCCN1CCc2ccc3nc(ccc3c2)c4ccc5nccnc5c4	20.9161	1	0.5814	0.4186	TP	0.0004	YES
C	540	COc1ccc2cc(CN(Cc3cccnc3)Cc4nnnn4Cc5ccccc5)c(O)nc2c1	19.3893	1	0.557	0.443	TP	0.0005	YES
C	541	CCOc1nc(NC(=O)C2(CCC2)NC(=O)c3ccc4c(C5CCCC5)c(c6ccc(F)cn6)n(C)c4c3)ccc1\C=C\C(=O)O	23.1829	1	0.6177	0.3823	TP	0.001	No
P	542	COCCCNC(=O)C1=CC2=C(N=C3N(C=CC=C3C)C2=O)N(CC=C)C1=N	10.5676	1	0.4159	0.5841	FN	0.0001	YES
V	543	COc1cccc(CC2(CO)CCCN(Cc3[nH]c4ccc(C)cc4c3C)C2)c1	21.9214	1	0.5975	0.4025	TP	0.0002	YES
P	544	CN(Cc1c(C)nc2ccccn12)C(=O)C3CCC(=O)N(Cc4cccc(F)c4)C3	18.0097	1	0.5349	0.4651	TP	0.0002	YES
V	545	Cc1ccc(cc1)C(=O)C2CCN(CCCc3ccccc3)CC2	17.1538	1	0.5212	0.4788	TP	0.0001	YES
V	546	CCc1ccc(cc1)c2oc(C)c(CN3CCC(CC3)C(=O)N4CCN(CC4)c5ccccc5)n2	23.4085	1	0.6213	0.3787	TP	0.0004	YES
C	547	CC1=C(C(c2ccc(Cl)c(Cl)c2)n3nccc3N1)c4ncnn4C5CCCC5	20.0438	1	0.5675	0.4325	TP	0.0005	YES
P	548	CC(C)(C)C(N)C(=O)N1CC(=CC1c2ccccc2)c3cc(F)ccc3F	18.0906	1	0.5362	0.4638	TP	0.0002	YES
P	549	CCN1N=C(C(=N)N=C1N)c2ccc3ccccc3c2	12.0779	1	0.44	0.56	FN	0.0001	YES
P	550	COc1cc(\C=C\c2nc(O)c3ccc(cc3n2)C(F)(F)F)ccc1n4cnc(C)c4	19.2008	1	0.554	0.446	TP	0.0004	YES
P	551	CCOC(=O)CNc1c(nc2ccc(Cl)cn12)c3ccc(OC)cc3	13.2797	1	0.4593	0.5407	FN	0.0001	YES
C	552	COc1ccc(CC[N]2(O)CCC(CC2)Nc3nc4ccccc4n3Cc5ccc(F)cc5)cc1	28.354	1	0.7005	0.2995	TP	0.0006	YES
A	553	COc1ccnc(c1)c2ccc3OC(C)(C)C4(COC4)C5(COC(=N5)N)c3c2	14.9255	1	0.4856	0.5144	FN	0.0004	YES
C	554	CCCCNCCC(O)c1cc2c(Cl)cc(Cl)cc2c3cc(ccc13)C(F)(F)F	24.7478	1	0.6428	0.3572	TP	0.0002	YES
V	555	CSc1cccc(c1)N2CCN(CCCNC(=S)Nc3ccc(F)cc3)CC2	18.8732	1	0.5488	0.4512	TP	0.0002	YES
V	556	CC(C)N1CCCC(CN2CCN(CC2)C(=O)Nc3ccc(Cl)c(Cl)c3)C1	21.5323	1	0.5913	0.4087	TP	0.0001	YES
V	557	O[N](=O)c1ccc(cc1)N2CCN(CC2)C(=O)c3ccc4C(=O)N5CCCCCC5=Nc4c3	20.8696	1	0.5807	0.4193	TP	0.0005	YES
V	558	COc1cccc(CN2CCN(CC2CCO)C3CCN(CC3)c4ccccc4F)c1	25.1362	1	0.649	0.351	TP	0.0002	YES
P	559	CC(C)c1ccccc1C(=O)N(CC2CCCC2)C3CCNC3	17.8684	1	0.5327	0.4673	TP	0.0001	YES
P	560	C(Nc1nc(nc2ccccc12)N3CCCCC3)c4occc4	17.2569	1	0.5229	0.4771	TP	0.0001	YES
A	561	Cc1ccc(C)c2c(N)c3CCCCCc3nc12	14.4334	1	0.4777	0.5223	FN	0.0001	YES
P	562	CCOC(=O)C1Oc2c(CN3CCCC3)c(O)c(CC)cc2C(=O)C1c4nc5ccccc5s4	16.9572	1	0.5181	0.4819	TP	0.0005	YES
P	563	O[N](=O)c1cccc(c1)C(=O)C[N]2=CC=CC(=C2)NC(=O)c3ccccc3	16.7741	1	0.5152	0.4848	TP	0.0003	YES
V	564	O[N](=O)c1cc(CN2CCCC2)ccc1Sc3ccc(Cl)cc3	18.4632	1	0.5422	0.4578	TP	0.0002	YES
P	565	Cc1ccc(cc1)S(=O)(=O)NNC(=O)c2ccoc2C	5.1554	1	0.3292	0.6708	FN	0.0001	YES
C	566	CN1CCN(CC1)C2Cc3ccccc3Sc4cc(ccc24)C(F)(F)F	22.693	1	0.6099	0.3901	TP	0.0002	YES
V	567	CO\N=C(/C)\c1ncn2c1COc3c(CCN4CCN(CC4)c5cccc6nc(C)ccc56)cccc23	24.0212	1	0.6311	0.3689	TP	0.001	No
C	568	Fc1ccccc1COc2ccc(Br)cc2CNCc3cccnc3	18.2312	1	0.5385	0.4615	TP	0.0002	YES
V	569	CCN1CCN(CC1)C2=NN3C(=O)c4ccccc4N=C3c5ccccc25	17.698	1	0.5299	0.4701	TP	0.0004	YES
A	570	Cc1c(oc2ccccc12)C(=O)N3CCN(CC3)c4ccc(cc4)[N](=O)O	18.2707	1	0.5391	0.4609	TP	0.0002	YES
V	571	Cc1oc2c(C)c3CCN(CCCSc4nnc(c5cccc6nc(C)ccc56)n4C)CCc3cc2n1	23.8165	1	0.6279	0.3721	TP	0.0009	No
C	572	Cc1nc(C)c(s1)c2nnc(SCCCN3CCC4(CCc5cc(Cl)ccc45)C3)n2C	20.9627	1	0.5822	0.4178	TP	0.0005	YES
V	573	NC1=NC(=N)C(=NN1Cc2ccccc2C(F)(F)F)c3cccc(Cl)c3Cl	20.4222	1	0.5735	0.4265	TP	0.0003	YES
A	574	O=C(N1CCN(CC1)C(=O)c2cccc3C(=O)c4ccccc4c23)c5occc5	14.2043	1	0.474	0.526	FN	0.0004	YES
P	575	CN1CCN(CC(=O)Nc2c(oc3ccc(Cl)cc23)C(=O)c4ccc(C)cc4)CC1	18.697	1	0.5459	0.4541	TP	0.0002	YES
C	576	Oc1cccc(c1)c2onc(c2)C3CCCC3C(=O)NC4(CCC4)c5ccccc5	18.7519	1	0.5468	0.4532	TP	0.0004	YES
V	577	Cc1ccc(CN2C3CCCC2CC(C3)NC(=O)c4ccc(F)cc4)cc1	21.2094	1	0.5861	0.4139	TP	0.0002	YES
C	578	CC1CCCN1CCc2ccc3nc(ccc3c2)c4csc(n4)c5ccc(OCC(F)(F)F)nc5	24.5388	1	0.6394	0.3606	TP	0.0006	YES
A	579	Fc1cccc(OC2CN(C2)c3c4CCNCCc4nc5ccnn35)c1	18.878	1	0.5488	0.4512	TP	0.0005	YES
V	580	Cc1cc(C)c(CN2CCC(CC2)n3nccc3NC(=O)C4CCCC4)cc1C	21.5699	1	0.5919	0.4081	TP	0.0001	YES
A	581	NCC1CC1c2cc(Cl)ccc2OCC=C	13.3665	1	0.4606	0.5394	FN	0	YES
V	582	Cc1ccc2c(cccc2n1)N3CCN(CCc4cccc5c4OCc6c(ncn56)C(=O)N7CCCC7)CC3	28.1552	1	0.6973	0.3027	TP	0.0011	No
A	583	CC(n1cnc2c(nc(cc12)c3cncc4[nH]ccc34)N5CCOCC5C)S(=O)(=O)C	13.7456	1	0.4667	0.5333	FN	0.0005	YES
A	584	Brc1ccc(cc1)S(=O)(=O)N(CC(=O)NCC2CCCO2)Cc3ccccc3	11.4423	1	0.4298	0.5702	FN	0.0002	YES
V	585	C1CCC(CC1)N2CCN(CC2)C(c3ccc4ncccc4c3)c5nnnn5C6CCCCC6	26.257	1	0.6669	0.3331	TP	0.0009	No
P	586	CCc1ccc(CNCCc2ccc(F)cc2)cc1	16.02	1	0.5031	0.4969	TP	0.0001	YES
A	587	Cc1ccc(cc1C)N2CC(CC2=O)C(=O)N3CCC4(CC3)CC(=O)c5ccccc5O4	17.6562	1	0.5293	0.4707	TP	0.0004	YES
V	588	CCCCCCCCC[N]1=CC=Cc2c1ccc3ccccc23	23.1503	1	0.6172	0.3828	TP	0.0002	YES
C	589	C(CNc1nc2ccccc2s1)COc3cccc(CN4CCCCC4)c3	20.159	1	0.5693	0.4307	TP	0.0002	YES
A	590	Clc1ccc(SCCCN2CCCCC2)cc1	15.6802	1	0.4977	0.5023	FN	0	YES
P	591	CC1=C(Oc2ccccc2S1)c3ccc(OCCCN4CCCC4)cc3	18.2367	1	0.5386	0.4614	TP	0.0001	YES
V	592	OCC1CN(CCC1Cc2ccc(Cl)c(Cl)c2)C3CCN(CC3)C(=O)c4ccc5ncccc5c4	25.9404	1	0.6618	0.3382	TP	0.0005	YES
C	593	C1CCN(CC1)C2CCN(CC2)c3oc4cc(cnc4n3)c5cccc6ccnn56	21.1897	1	0.5858	0.4142	TP	0.0009	No
P	594	Clc1ccc(c(Cl)c1)n2cc(NCCN3CCCCC3)nn2	17.7864	1	0.5314	0.4686	TP	0.0002	YES
V	595	OCC1(Cc2ccccc2)CCN(Cc3ccc(cc3)C(F)(F)F)CC1	21.0047	1	0.5829	0.4171	TP	0.0002	YES
P	596	CCOC(=O)C1(CCOc2ccccc2)CCN(Cc3cnc(SC)nc3)CC1	15.8957	1	0.5011	0.4989	TP	0.0001	YES
C	597	CC(C)N1CCCC(CN2C(=Nc3ccc(Oc4ccc(Cl)cc4F)nc3C2=O)C)C1	21.9097	1	0.5973	0.4027	TP	0.0002	YES
A	598	Cc1nc(Nc2ccc(Br)cc2)sc1C(=O)NC3CCCC3OCc4ccccc4	19.1617	1	0.5534	0.4466	TP	0.0002	YES
P	599	CC(C)S(=O)(=O)N1CCN(CC1)c2ccnc3cc(Cl)ccc23	11.6882	1	0.4338	0.5662	FN	0.0001	YES
C	600	CC(C)C(=O)NC1CCc2ccc(CCN3CCN(CC3)c4nsc5ccccc45)cc12	21.912	1	0.5974	0.4026	TP	0.0005	YES
V	601	Fc1ccc(cc1)N2CCN(CC2)C3CCCN(C3)C(=O)CSc4ccccc4	21.4893	1	0.5906	0.4094	TP	0.0002	YES
C	602	CN(C)Cc1c(C)n(Cc2ccccc2)c3C(=O)c4ccc(Br)cc4c13	16.9936	1	0.5187	0.4813	TP	0.0002	YES
P	603	CCOC(=O)c1nc2cc3C(=C(C)Cn3c(CC(C)C)c2c1C)C	13.3619	1	0.4606	0.5394	FN	0.0001	YES
P	604	CCN(CC)CCNc1nc(c(C)s1)c2ccc(OC(F)F)cc2	16.7076	1	0.5141	0.4859	TP	0.0002	YES
A	605	COc1ccc2ncc(O)c(CCC34CCC(CC3)(CO4)NCc5ccc6OCC(=O)Nc6n5)c2n1	19.6767	1	0.5616	0.4384	TP	0.0009	No
P	606	O=C(Cc1ccc(cc1)n2cnnn2)N3CCN(CCc4cccc(c4)C#N)CC3	19.4502	1	0.558	0.442	TP	0.0002	YES
V	607	CC1CCCN(CCCNC(=O)c2cc3COc4cccc(C)c4c3s2)C1	18.9847	1	0.5505	0.4495	TP	0.0001	YES
C	608	Brc1ccc(cc1)N(C2CCN(CC2)C3CCCC3)C(=O)NCc4ccccc4	22.2187	1	0.6023	0.3977	TP	0.0002	YES
V	609	OC1(CCC(CC1)N2CC(C2)NC(=O)CNC(=O)c3cccc(c3)C(F)(F)F)c4nc5ccccc5s4	22.2789	1	0.6033	0.3967	TP	0.0006	YES
V	610	CN1CCN(CC1)c2cc(C)c3cc(NC(=O)c4oc(Br)cc4)ccc3n2	17.2077	1	0.5221	0.4779	TP	0.0002	YES
A	611	Clc1ccc2OC=C(CC3SC(=O)NC3=O)C(=O)c2c1	6.8104	1	0.3557	0.6443	FN	0.0001	YES
V	612	CC(C)c1cc(nc(C)n1)C(=O)NCCCN2CCN(CC2)c3cccc(Cl)c3Cl	21.4124	1	0.5894	0.4106	TP	0.0002	YES
V	613	CN1CC(C(C1)c2ccc(\C=C\C(=O)Nc3ccccc3N)cc2)C(=O)Nc4ccc(Cl)cc4	21.4315	1	0.5897	0.4103	TP	0.0002	YES
V	614	Cc1cc(NCc2c(Cl)ccc(Cl)c2Cl)c3cccc(C(=O)N)c3n1	17.6707	1	0.5295	0.4705	TP	0.0001	YES
A	615	N#Cc1cccc2Cc3cc(cnc3CCc12)c4ccccc4	19.2357	1	0.5546	0.4454	TP	0.0001	YES
P	616	CC1(C)CC(NC(=O)c2csnn2)c3cnn(c3C1)c4cccc(F)c4	14.8222	1	0.4839	0.5161	FN	0.0002	YES
A	617	CN1C2CCC1CC(C2)OC(=O)c3cc(Cl)cc(Cl)c3	15.2334	1	0.4905	0.5095	FN	0.0001	YES
P	618	NC1(CCN(CC1)c2ncnc3[nH]ccc23)C(=O)NCc4ccc(Cl)cc4	19.1179	1	0.5527	0.4473	TP	0.0002	YES
C	619	CC1CCCCN1CCCNC(=O)c2ccc3c(c2)sc4nc(cn34)c5ccc(F)cc5	21.1103	1	0.5846	0.4154	TP	0.0005	YES
P	620	Cc1noc(n1)\C(=C\c2cccc(c2)N3C=C(C(=O)Nc4c(Cl)cncc4Cl)C(=O)c5cccnc35)\c6ccc(cc6)S(=O)(=O)C	17.8015	1	0.5316	0.4684	TP	0.0011	No
A	621	CC1CNCC2Cc3ccc(Cl)c(C)c3N12	15.1681	1	0.4895	0.5105	FN	0.0001	YES
A	622	COc1ccc(cc1)C(=O)C2CCN(CCc3ccccc3)CC2	15.6943	1	0.4979	0.5021	FN	0.0001	YES
A	623	CC1=C(CCN2CCC(CC2)c3noc4cc(F)ccc34)C(=O)N5CCCC(O)C5=N1	19.3691	1	0.5567	0.4433	TP	0.0005	YES
P	624	COCCn1c(nc2N(Cc3ccccc3)C(=O)NC(=O)c12)c4cccc(c4)[N](=O)O	16.2621	1	0.507	0.493	TP	0.0002	YES
C	625	CCCCCCCNC(=O)C1(CC2CC(=NO2)c3ccc(Cl)cc3)CCN(CC1)C(=O)CCCCCBr	25.3274	1	0.652	0.348	TP	0.0002	YES
P	626	COc1ccc2cc(ccc2c1)C(C)C(=O)N3CCC(C)CC3	14.8468	1	0.4843	0.5157	FN	0.0001	YES
C	627	Fc1cccc(F)c1c2ccc3[nH]nc(c4cncc(OC5CNCCC56CC6)n4)c3c2	23.8712	1	0.6287	0.3713	TP	0.001	No
C	628	Fc1ccc(cc1)c2ccc(NC(=O)NCCCCN3CCCCC3)cn2	19.3319	1	0.5561	0.4439	TP	0.0002	YES
A	629	Cc1ncccc1Oc2ccc(cc2Cl)C3=C(C#N)C(=O)N(CC4CC4)C=C3	18.6645	1	0.5454	0.4546	TP	0.0002	YES
V	630	FC(F)(F)c1cccc(Cn2ccc3c(OC4CCN(Cc5cscn5)CC4)ncnc23)c1	22.2091	1	0.6021	0.3979	TP	0.0006	YES
V	631	CCCCCCCN(CC)CC#CCOC(c1ccccc1)c2ccccc2	23.5367	1	0.6234	0.3766	TP	0	YES
C	632	Cc1cc(C)nc(n1)N2CC3CN(CC3C2)C(=O)c4c(C)cccc4n5nccn5	17.3543	1	0.5245	0.4755	TP	0.0005	YES
A	633	CN1CCN(CC1)c2ccc(NC(=O)c3ccc(cc3)C(F)(F)F)cn2	17.8759	1	0.5328	0.4672	TP	0.0002	YES
P	634	CCN(CC)CCCN(C(=O)c1occc1)c2nc(cs2)c3ccc(Cl)cc3	16.7906	1	0.5154	0.4846	TP	0.0002	YES
C	635	Cc1nc(Oc2ccc(cc2)C(=O)O)ccc1CN3CCC(CC3)N4C(CN(C5CCOCC5)C4=O)c6cccc(Cl)c6	25.6604	1	0.6574	0.3426	TP	0.0009	No
V	636	CCOCCCN(C)C1CCN(CC1)C(=O)c2oc3ccccc3c2NC(=O)COc4ccc(F)cc4	22.8162	1	0.6118	0.3882	TP	0.0002	YES
A	637	CCCC1(CCCN1)C(=O)c2ccc(Cl)c(Cl)c2	14.7266	1	0.4824	0.5176	FN	0.0001	YES
A	638	CNCCC=C1c2ccccc2CCc3ccccc13	16.2724	1	0.5071	0.4929	TP	0.0001	YES
P	639	OCC1(CCOc2ccccc2)CCN(Cc3ccc(OC(F)F)cc3)CC1	20.028	1	0.5672	0.4328	TP	0.0002	YES
V	640	CN(C)CCN1CCN(CC1)c2ncc3cc(c4ccccc4)c(nc3n2)c5ccc(CN6CCC(CC6)c7n[nH]c(n7)c8ccc(O)nc8)cc5	27.393	1	0.6851	0.3149	TP	0.0018	No
P	641	Fc1cccc2ccc(CN3CCCC(C3)C(=O)c4ccc5OCOc5c4)nc12	18.5391	1	0.5434	0.4566	TP	0.0005	YES
P	642	CCOC(=O)C1(CCOc2ccccc2)CCN(Cc3ccc4OCCOc4c3)CC1	19.6273	1	0.5608	0.4392	TP	0.0001	YES
A	643	Cc1ccc(cc1)c2onc(c2)C(=O)N3CCCc4ccccc34	15.368	1	0.4927	0.5073	FN	0.0001	YES
V	644	Cc1c(cc(c2cccnc2)n1C)C(=O)NCCCN3CCN(CC3)c4cccc(Cl)c4Cl	24.6069	1	0.6405	0.3595	TP	0.0002	YES
P	645	Cc1ccc(Cl)cc1NC(=O)COC(=O)C2CCCC2	12.0992	1	0.4404	0.5596	FN	0.0001	YES
C	646	CN1C(=O)N(Cc2nc(C)c3ccccc3n2)C(=O)c4c1c(C#N)c(N5CCCC(N)C5)n4CC=C(C)C	21.4421	1	0.5899	0.4101	TP	0.0005	YES
A	647	CCO\C(=C\1/C(C(=C(C)N=C1C)C(=O)OCC)c2sc3ccccc3c2C)\O	12.6845	1	0.4497	0.5503	FN	0.0003	YES
C	648	Cc1c(NC(=O)c2ccc(cc2)c3ccc(F)cc3)ccc4cc(CN5CCCC5)cnc14	21.9625	1	0.5982	0.4018	TP	0.0005	YES
C	649	Clc1ccc(cc1)C(NC(=O)C2CCC(CC2c3ccc(Br)cc3)N4CCOCC4)c5ccncc5Cl	27.1795	1	0.6817	0.3183	TP	0.0005	YES
V	650	CC#Cc1cc(cs1)c2[nH]nc3c2Cc4cc(CN5CCN(C)CC5)ccc34	22.0505	1	0.5996	0.4004	TP	0.0005	YES
P	651	CN(C)S(=O)(=O)N1CCN(CC1)c2ccc(cc2)[N](=O)O	9.8786	1	0.4048	0.5952	FN	0.0001	YES
V	652	CCOc1cc2ncc(C(=O)N)c(Nc3cccc(Cl)c3Cl)c2cc1N4CCN(CC4)C(=O)C	21.6069	1	0.5925	0.4075	TP	0.0002	YES
V	653	CC(C)N(CCc1c(nn2ccccc12)c3ccccc3)Cc4ccc(\C=C\C(=O)NO)cc4	20.4686	1	0.5743	0.4257	TP	0.0002	YES
P	654	Cc1cc(C)nc(Nc2cc(NC3CCCCC3N)cnc2C(=O)N)c1	16.2034	1	0.506	0.494	TP	0.0001	YES
P	655	Cc1ccc(CCN2CCC(CC2)C(=O)c3ccc(Cl)cc3)cc1	17.6126	1	0.5286	0.4714	TP	0.0001	YES
C	656	OC1(CN(CC1CN2CCC(CC2)N(CC=C)C(=O)NCc3ccc(Cl)cc3)C(=O)C4CCCC4)c5ccccc5	27.2658	1	0.683	0.317	TP	0.0004	YES
V	657	Cc1cc(nc(n1)c2ccccc2)N3CCC(CC3)C(=O)NCC4CC4	18.2631	1	0.539	0.461	TP	0.0001	YES
V	658	COc1ccccc1NC(=O)NCCCN2CCN(CC2)c3cccc(Cl)c3	19.6406	1	0.561	0.439	TP	0.0001	YES
C	659	COC(=O)Cc1ccc(cc1)n2cc(C3CCN(CCN4CCNC4=O)CC3)c5cc(Cl)ccc25	22.2605	1	0.603	0.397	TP	0.0005	YES
C	660	Oc1nc2ccccc2n1C3CCN(CCCN4C(=O)CCc5ccccc45)CC3	20.2645	1	0.571	0.429	TP	0.0004	YES
A	661	CC(c1cscn1)c2c(CCN(C)C)sc3ccccc23	13.3638	1	0.4606	0.5394	FN	0.0002	YES
A	662	COc1ccc(CN(C)CC(O)COC(c2ccc(OC)cc2)c3ccc(OC)cc3)cc1	17.7901	1	0.5314	0.4686	TP	0.0001	YES
C	663	CN1CCN(CCCN(C2CCC3(CC23)c4ccc(cc4)C#N)C(=O)Nc5ccc(F)c(c5)C(F)(F)F)CC1	31.198	1	0.746	0.254	TP	0.0006	YES
C	664	Fc1cnc2cc(Cl)cnc2c1CCC34CCC(CC3)(CO4)NCc5ccc6OCC(=O)Nc6n5	23.7161	1	0.6262	0.3738	TP	0.0009	No
A	665	C\C=C/C=C/C(=O)N1CC2(CC1C(=O)N)CC(=NO2)c3cccc(NC(=O)COc4ccc(Cl)cc4)c3	17.3406	1	0.5242	0.4758	TP	0.0003	YES
C	666	Cc1cc(Cl)ccc1c2nc3OC(C)(C)CC(NC(=O)C(O)C(F)(F)F)c3cc2c4ccc(Cl)cc4	25.2465	1	0.6507	0.3493	TP	0.0003	YES
V	667	COc1nc(nc(C)c1F)N2CC3C(=O)N(C)C(=NC3(C2)c4ccc(F)c(Cl)c4F)N	20.4154	1	0.5734	0.4266	TP	0.0003	YES
C	668	COc1c(cc(CN2CCC(CNCCCCCC(c3ccc(F)cc3)c4ccc(F)cc4)C2)cc1C(C)(C)C)C(C)(C)C	34.5545	1	0.7997	0.2003	TP	0.0002	YES
C	669	Cc1nc2ccccc2n1C3CC4CCC(C3)N4CCC5(CCN(CC5)C(=O)C(C)(C)C)c6cccc(F)c6	29.0105	1	0.711	0.289	TP	0.0009	No
P	670	CC(C)(C)C(=O)CN1C2=NCCCN2c3ccccc13	13.3383	1	0.4602	0.5398	FN	0.0001	YES
V	671	CCCCN(CCCC)CCCOc1ccc(cc1)C(=O)c2c(CCCC)oc3ccc(NS(=O)(=O)C)cc23	19.5005	1	0.5588	0.4412	TP	0.0001	YES
A	672	CCCCN(C)CCNC(=O)CCN1N=C(C=CC1=O)c2ccc(C)cc2	15.4842	1	0.4945	0.5055	FN	0.0001	YES
V	673	CN1CC2CC1CN2c3cnc(cn3)c4ccc5[nH]c(cc5c4)C(F)(F)F	22.3134	1	0.6038	0.3962	TP	0.0006	YES
V	674	Cc1c(C)n(Cc2ccccc2)c3ncnc(OC4CCN(Cc5cscn5)CC4)c13	19.0475	1	0.5515	0.4485	TP	0.0005	YES
V	675	CC(O)C(=O)NC1CC(C)(C)Oc2nc(c(cc12)c3ccc(Cl)cc3)c4ccc(Cl)cc4Cl	22.093	1	0.6003	0.3997	TP	0.0002	YES
A	676	Cc1nnc(N2CCC(F)C2)c3nn(c(C)c13)c4ccc(OCC(F)(F)F)cc4	21.0713	1	0.5839	0.4161	TP	0.0003	YES
C	677	COCCCc1cc(CCCN2CCS(=O)(=O)CC2)c(Cl)c(CN(C3CC3)C(=O)C4CNCCC45OCc6cc(F)c(F)cc56)c1	28.8394	1	0.7082	0.2918	TP	0.001	No
A	678	O[N](=O)c1ccc(cc1)N2CCN(CC2)C(=O)c3ccc4nsnc4c3	16.1508	1	0.5052	0.4948	TP	0.0003	YES
C	679	CCOC(=O)C1CCC(CC1)N2CC(C2)NC(=O)CNc3[nH]nc4ccc(cc34)C(F)(F)F	22.746	1	0.6107	0.3893	TP	0.0003	YES
A	680	CCn1c(SCc2ccc(cc2)C#N)nnc1c3ccc(cc3)S(=O)(=O)N4CCCCC4	16.5051	1	0.5109	0.4891	TP	0.0002	YES
C	681	COc1cc(N)c(Cl)cc1C(=O)NC2CCN(CCCOc3ccc(F)cc3)CC2(F)F	22.5796	1	0.6081	0.3919	TP	0.0002	YES
P	682	CCCN1CCN(CCCNC(=O)c2cc3COc4cccc(C)c4c3s2)CC1	20.6271	1	0.5768	0.4232	TP	0.0001	YES
A	683	N=C1N(CC2CCCO2)C3=C(C=C1C(=O)NCc4occc4)C(=O)N5C=CC=CC5=N3	13.1158	1	0.4566	0.5434	FN	0.0005	YES
C	684	OC1C(O)C2CC1C3C2C(=O)N(CC4CCCCC4CN5CCN(CC5)c6nsc7ccccc67)C3=O	26.4229	1	0.6696	0.3304	TP	0.0011	No
C	685	CN1C(=O)COc2c(CCN3CCN(CC3)c4cc(F)cc5nc(C)ccc45)cccc12	21.2177	1	0.5863	0.4137	TP	0.0005	YES
A	686	Cc1occc1c2ncc(OCC(N)Cc3c[nH]c4ccccc34)cc2c5cnc6[nH]nc(C)c6n5	22.7091	1	0.6101	0.3899	TP	0.001	No
V	687	CCOCCCN1C(C(=O)NC2CCCCC2)C34OC(C=C3)C(C4C1=O)C(=O)Nc5ccc(OCC)cc5	20.6087	1	0.5765	0.4235	TP	0.0004	YES
C	688	CCOc1ccc(NC(=O)CN2CCN(Cc3c(F)cccc3F)CC2)cc1	19.5887	1	0.5602	0.4398	TP	0.0002	YES
P	689	CN(C)CCN(Cc1cccs1)c2ccccn2	12.7002	1	0.45	0.55	FN	0.0001	YES
V	690	CCCCCCCCC1=[N](C)C(=CC=C1)CCCCCCCC	21.9841	1	0.5985	0.4015	TP	0.0001	YES
A	691	COc1ccc(CCN2C(=N)C(=CC3=C2N=C4N(C=CC=C4C)C3=O)C(=O)NCCN5CCOCC5)cc1OC	18.6673	1	0.5455	0.4545	TP	0.0005	YES
V	692	CCN1CCN(CC1)c2nc(Nc3ccc(C)c(C)c3)nc(N)c2[N](=O)O	18.7794	1	0.5473	0.4527	TP	0.0002	YES
C	693	FC(F)(F)c1ccc(cc1)n2ccc(CN3CCC(CC3)NC(=O)N4CC(C4)N5CCCOCC5)c2	26.6086	1	0.6725	0.3275	TP	0.0006	YES
A	694	CC(C)Cn1c(nc2ccccc12)N3CCN(CC3)C(=O)c4cccs4	16.514	1	0.511	0.489	TP	0.0002	YES
P	695	CC(C)N1N=C(C(=O)NNC(=O)c2ccc(OC(F)F)cc2)c3ccccc3C1=O	13.5526	1	0.4636	0.5364	FN	0.0002	YES
P	696	CN(C)Cc1c(C)n(Cc2ccccc2)c3C(=O)c4ccccc4c13	16.6021	1	0.5124	0.4876	TP	0.0001	YES
V	697	CCN(C1CC2CCC(C1)N2CCC(NC(=O)C3CCC3)c4ccccc4)C(=O)Cc5ccc(OC)cc5	25.4033	1	0.6532	0.3468	TP	0.0004	YES
V	698	CCCCCCCNC(=O)C1(CC2CC(=NO2)c3cccc(Br)c3)CCN(CC1)C(=O)CCCCCBr	24.2712	1	0.6351	0.3649	TP	0.0002	YES
V	699	CC(C(=O)NC1(CCC(CC1)N2CCC(O)CC2)c3ccccc3)c4cc(cc(c4)C(F)(F)F)C(F)(F)F	29.7303	1	0.7225	0.2775	TP	0.0004	YES
P	700	CCCN1CCN(C(COc2ccccc2)c3ccccc3)C(=O)CC1	17.3367	1	0.5242	0.4758	TP	0.0001	YES
V	701	COc1ccc(cc1c2ccnc(Nc3ccc(N4CCOCC4)c(OC)c3)c2)C#N	20.4829	1	0.5745	0.4255	TP	0.0002	YES
A	702	COc1ccc(cc1)S(=O)(=O)N(CC(=O)NCc2cccnc2)Cc3ccccc3	10.7485	1	0.4187	0.5813	FN	0.0002	YES
A	703	COc1cccc2c(ccnc12)c3c(C)n(CC(=O)O)c4ccc(C)cc34	14.0869	1	0.4722	0.5278	FN	0.0002	YES
V	704	COc1ccc(cn1)C(NC(=O)CC2CCN(Cc3ccn(c3)c4ccc(cc4)C(F)(F)F)CC2)c5ccc(F)cc5	27.941	1	0.6939	0.3061	TP	0.0006	YES
P	705	Cc1coc(n1)C2CC3CSC(=NC3(CO2)c4ccc(F)cc4F)N	17.3077	1	0.5237	0.4763	TP	0.0002	YES
A	706	COc1cccc2OC(C(C)S(=O)(=O)c12)c3ccc(OCCCN4CCCC4)cc3	14.9716	1	0.4863	0.5137	FN	0.0001	YES
A	707	COCCC(=O)N1CCCC(C1)C(=O)c2ccc(Oc3ccccc3)cc2	13.9764	1	0.4704	0.5296	FN	0.0001	YES
V	708	O=C(NC1CC1c2ccccc2)N3CCC(CC3)c4onc(n4)c5ccncc5	18.0418	1	0.5355	0.4645	TP	0.0005	YES
A	709	Cc1ccccc1S(=O)(=O)N(CC(O)CN2CCCCC2)c3ccccc3	13.7378	1	0.4666	0.5334	FN	0.0001	YES
A	710	Fc1ccc(CCN2CCC(F)(CC2)S(=O)(=O)c3cccc(F)c3)c(F)c1	16.2139	1	0.5062	0.4938	TP	0.0003	YES
C	711	O[N](=O)c1ccc(CCN2CCN(CCc3ccc(cc3)c4occn4)CC2)cc1	23.0917	1	0.6163	0.3837	TP	0.0002	YES
C	712	Cc1ccccc1C(=O)Nc2ccc(cc2)c3oc(NCCCN4CCCCC4)nn3	20.928	1	0.5816	0.4184	TP	0.0002	YES
V	713	Fc1cccc(CN2CCC(CC2)Nc3ncnc4sc(Cl)cc34)c1	19.9816	1	0.5665	0.4335	TP	0.0002	YES
V	714	COc1ccccc1N2CCN(CCN(C(=O)c3ccc(F)cc3)c4ccccn4)CC2	21.6284	1	0.5928	0.4072	TP	0.0002	YES
P	715	O[N](=O)c1ccc(COC2=COC(=CC2=O)CN3CCN(CC3)C(=O)c4occc4)cc1	16.5138	1	0.511	0.489	TP	0.0002	YES
C	716	CCOC(=O)C1=Cc2[nH]c3ccccc3c2[N](=C1C)c4ccc(cc4)[N](=O)O	21.6851	1	0.5938	0.4062	TP	0.0003	YES
A	717	O=C(CSc1nnc(c2cccnc2)n1c3ccccc3)Nc4ccccc4	15.1691	1	0.4895	0.5105	FN	0.0002	YES
A	718	CC1CCN(CCCNC(=O)C2CCN(CC2)S(=O)(=O)c3c(C)noc3\C=C\c4cccs4)CC1	17.8838	1	0.5329	0.4671	TP	0.0003	YES
P	719	CCC(=O)c1ccc(N2CCN(CC2)C(=O)c3ccccc3)c(F)c1	14.6175	1	0.4807	0.5193	FN	0.0001	YES
A	720	Fc1ccccc1C(=O)N2CCC3(CC2)CC(=O)c4ccccc4O3	15.9588	1	0.5021	0.4979	TP	0.0002	YES
V	721	COCCCc1cc(CN(C2CC2)C(=O)C3CNCCC3c4ccccc4)cc(OCCOC)c1	24.1688	1	0.6335	0.3665	TP	0.0001	YES
C	722	COc1ccc(\C=N\NC(=O)c2cc(OC)c(OC)c(OC)c2)cc1CN3CCc4cc(OC)c(OC)cc4C3C	21.0847	1	0.5841	0.4159	TP	0.0002	YES
C	723	CN1C(=O)COc2c(CCN3CCN(CC3)c4cccc5nc(C)ccc45)cccc12	20.193	1	0.5699	0.4301	TP	0.0004	YES
V	724	Clc1cccc(CN2CC3CC(N4CCCC34C2=O)c5c[nH]c6ccccc56)c1	23.8427	1	0.6283	0.3717	TP	0.0009	No
V	725	CCCCCCC[N](CC)(CC)CC#Cc1ccc(Cl)cc1	23.7469	1	0.6267	0.3733	TP	0.0001	YES
V	726	Cc1nc2C(=O)N(Cc2c(c1CN)c3ccc(Cl)cc3Cl)c4ccccc4	19.8987	1	0.5652	0.4348	TP	0.0002	YES
V	727	O=C(Nc1cccc(c1)N2CCN(CCCCNS(=O)(=O)CC3CCCCC3)CC2)C4CC4	20.6623	1	0.5774	0.4226	TP	0.0001	YES
C	728	CCN1C=C(C=C(C)C1=O)C2(N=C(N)c3c(F)cc(F)cc23)c4cccc(c4)c5cncc(c5)C#CC	22.8679	1	0.6127	0.3873	TP	0.0005	YES
A	729	CCC12CCCN3CCc4c(C13)n(c5ccccc45)C(O)(C2)C(=O)OC	16.3005	1	0.5076	0.4924	TP	0.0004	YES
C	730	Clc1cccc(COC2=CC(=O)N(C=C2)c3ccc(OCCN4CCCC4)cc3)c1	19.2252	1	0.5544	0.4456	TP	0.0001	YES
P	731	O=C(c1ccc(cc1)N2CCN(CC2)C3CC(=O)N(Cc4cccs4)C3=O)c5cccnc5	16.3087	1	0.5077	0.4923	TP	0.0005	YES
C	732	COc1ccc2ncc(c(CCC34CCC(CC3)(CO4)NCc5ccc6OCC(=O)Nc6n5)c2n1)C(F)(F)F	24.7484	1	0.6428	0.3572	TP	0.001	No
P	733	Cc1ccc2C(=Nc3cc(Br)ccc3Oc2c1)N4CCN(CC(C)(C)C(=O)O)CC4	17.9844	1	0.5345	0.4655	TP	0.0002	YES
A	734	CN(Cc1nccs1)C(=O)C2CCC(=O)N(CCc3ccc(Cl)cc3)C2	14.6083	1	0.4805	0.5195	FN	0.0002	YES
V	735	CC(Nc1nc(nc2ccccc12)N3CCOCC3)c4ccccc4	18.2189	1	0.5383	0.4617	TP	0.0001	YES
P	736	O=C1N\C(=C/c2ccc(CN3CCCC3)cc2)\C(=O)N1c4ccc(Oc5ccccc5)cc4	18.7418	1	0.5467	0.4533	TP	0.0006	YES
A	737	Fc1ccc(cc1)N2CCN(CC2)C(=O)c3oc(cc3)C(=O)c4ccccc4	16.4902	1	0.5106	0.4894	TP	0.0002	YES
P	738	CCCCCCOc1ccc(cc1)C(=O)CCN2CCCC2	16.3055	1	0.5077	0.4923	TP	0	YES
V	739	Cn1nccc1c2cc(NC(=O)c3ccc(F)cc3F)ccc2OCCN4CCOCC4	21.265	1	0.587	0.413	TP	0.0002	YES
P	740	COc1cccc(CCN2CCC(CNS(=O)(=O)c3cc(ccc3C)c4onc(C)c4)CC2)c1	17.7981	1	0.5316	0.4684	TP	0.0002	YES
A	741	CN(C)c1cn(c2ccc(F)cc2)c3ccc(Cl)cc13	15.2065	1	0.4901	0.5099	FN	0.0002	YES
P	742	CC(C)c1ccc(OCC(=O)N(Cc2occc2)C3CCS(=O)(=O)C3)cc1	9.8661	1	0.4046	0.5954	FN	0.0001	YES
C	743	Cc1ccc(cc1)n2cc(CNCCCN3CCCC3=O)c(n2)c4ccc(F)cc4	21.0937	1	0.5843	0.4157	TP	0.0002	YES
C	744	CN1CCN(CC1)c2cc(Cl)c3[nH]c(Nc4ccc(Br)cn4)nc3c2	19.768	1	0.5631	0.4369	TP	0.0002	YES
C	745	O=C1NCCc2nc(c3ccc(CN4CCC(CC4)c5n[nH]c(n5)c6ccccn6)cc3)c(cc12)c7ccccc7	28.2033	1	0.6981	0.3019	TP	0.0012	No
A	746	CS(=O)(=O)Nc1ccc(CCC(=O)NCCNc2ccc(Cl)c(Cl)c2)cc1	13.1038	1	0.4564	0.5436	FN	0.0001	YES
C	747	COc1cccc(c1)c2oc(C)c(CCOc3cccc(CC4C(N(C4=O)c5ccc(cc5)C(C)(C)C)C(=O)O)c3)n2	19.7445	1	0.5627	0.4373	TP	0.0005	YES
P	748	CC1CN(CCN1c2ncc(OCc3ccc(cc3F)S(=O)(=O)C)cn2)c4onc(n4)C(F)(F)F	17.9314	1	0.5337	0.4663	TP	0.0004	YES
V	749	COCC#Cc1cc(cs1)c2[nH]nc3c2Cc4cc(CN5CCN(C)CC5)ccc34	22.569	1	0.6079	0.3921	TP	0.0005	YES
V	750	COc1cc(ccc1n2cnc(C)c2)c3cn(nn3)C4CCc5c(F)c(Br)ccc5N(CC(F)(F)F)C4=O	23.0648	1	0.6158	0.3842	TP	0.0007	YES
P	751	CC1CN(CCN1)c2nc(Nc3ccncn3)c4c(n2)c(C)nn4CCOCC(F)(F)F	21.9481	1	0.598	0.402	TP	0.0003	YES
C	752	COc1ccc(Cn2c(nc3ccccc23)N4CCC(C4)N(C)C)cc1	18.4711	1	0.5423	0.4577	TP	0.0001	YES
V	753	Cc1ccc(cc1)C(=O)NC2CCN(CC(=O)Nc3cccc(c3)[N](=O)O)CC2	17.1021	1	0.5204	0.4796	TP	0.0002	YES
C	754	Clc1cccc(N2CCN(CCCCN3CCn4c(cc5ccccc45)C3=O)CC2)c1Cl	25.5139	1	0.655	0.345	TP	0.0004	YES
V	755	CC(C)n1nc(C(=O)NCC2CCN(CCc3ccccn3)CC2)c4ccccc14	20.5078	1	0.5749	0.4251	TP	0.0002	YES
C	756	CN1CCN(CCCN(C2CCC3(CC23)c4ccsc4)C(=O)Nc5ccc(F)c(c5)C(F)(F)F)CC1	27.726	1	0.6904	0.3096	TP	0.0006	YES
P	757	CCOC(=O)N1CCN(CC1)C2=C(N3CCN(CC3)c4ccc(F)cc4)C(=O)C2=O	16.4064	1	0.5093	0.4907	TP	0.0002	YES
V	758	CCc1ccc(CN2CCC(CC2)Oc3ccc(cc3)C(=O)N4CCCCC4)cc1	22.1429	1	0.6011	0.3989	TP	0.0001	YES
P	759	CC1CCCN1CCc2ccc(cc2)c3ccc(cc3)S(=O)(=O)N4CCS(=O)(=O)CC4	12.7285	1	0.4504	0.5496	FN	0.0002	YES
V	760	FC(F)(F)c1ccc2[nH]nc(NCC(=O)NC3CN(C3)C4CCC(CC4)c5ccccc5)c2c1	25.8286	1	0.6601	0.3399	TP	0.0006	YES
C	761	CC(C)c1ccc(C)cc1OCCCN2CCc3ccccc3C2	18.9198	1	0.5495	0.4505	TP	0.0001	YES
V	762	CN1CCN(CC1)c2ccc(NC(=O)c3oc(cc3)c4ccc(Cl)cc4)c(C)c2	19.7154	1	0.5622	0.4378	TP	0.0001	YES
V	763	Clc1cccc(c1)N2CCN(CCN3CC4CCC(CC4)C3)C2=O	20.9075	1	0.5813	0.4187	TP	0.0001	YES
P	764	FC(F)Oc1ccc(cc1)C(=O)C[N]2=CC=C(C=C2)C(=O)NCc3ccccc3	18.4639	1	0.5422	0.4578	TP	0.0003	YES
A	765	CCOC(=O)c1c(CSc2ccsc2)n(C)c3cc(Br)c(O)c(CN(C)C)c13	12.1751	1	0.4416	0.5584	FN	0.0002	YES
V	766	O[N](=O)c1ccc(CCN2CC3CC(CN(CCc4ccc(cc4)[N](=O)O)C3)C2)cc1	26.1551	1	0.6653	0.3347	TP	0.0003	YES
P	767	CC(=O)C1=NN2C(COc3ccc(F)cc23)C1(CCCN)c4ccccc4	18.1867	1	0.5378	0.4622	TP	0.0002	YES
V	768	Oc1ccc(CNC(=O)C2CCN(Cc3ccn(c3)c4ccc(cc4)C(F)(F)F)CC2)c(Cl)c1	24.2735	1	0.6352	0.3648	TP	0.0003	YES
V	769	OCCC1CN(Cc2ccccc2O)CCN1CCCc3ccccc3	19.641	1	0.561	0.439	TP	0.0001	YES
C	770	Cn1nnc(n1)C2CC3(NC2CCC3OCc4cc(cc(c4)C(F)(F)F)C(F)(F)F)c5ccccc5	27.372	1	0.6847	0.3153	TP	0.0007	YES
A	771	Clc1cccc(c1)n2nc3CS(=O)(=O)Cc3c2NC(=O)Cc4ccccc4	12.1488	1	0.4412	0.5588	FN	0.0002	YES
P	772	COc1cc(NC(=O)C(=O)c2c(C)n(Cc3ccc(Cl)cc3)c4ccncc24)ccn1	15.567	1	0.4959	0.5041	FN	0.0002	YES
P	773	CN(C1CCN(Cc2ccc(cc2)C(F)(F)F)CC1F)C(=O)Cc3ccc(cc3)S(=O)(=O)C	18.0484	1	0.5356	0.4644	TP	0.0003	YES
A	774	CC(C)(C)C(O)C(=O)N1CC(=CC1c2cccc(O)c2)c3cc(F)ccc3F	15.9578	1	0.5021	0.4979	TP	0.0002	YES
A	775	CCC(O)(c1cn(Cc2ccc3c(c4ccccc4)c(sc3c2)C(=O)OC)nn1)C(F)(F)F	18.0269	1	0.5352	0.4648	TP	0.0003	YES
V	776	COc1cc(ccc1n2cnc(C)c2)c3cn(nn3)C4CC(CCN(CC(F)(F)F)C4=O)c5ccccc5	23.0883	1	0.6162	0.3838	TP	0.0006	YES
A	777	COc1cc(cc(COCC2(CCN(C)CC2)c3ccc(F)cc3)n1)C(F)(F)F	21.3178	1	0.5879	0.4121	TP	0.0003	YES
C	778	N#Cc1c(cc(nc1\N=C\2/SC(=NN2c3ccccc3)c4ccccc4)c5ccccc5)c6ccccc6	24.5158	1	0.639	0.361	TP	0.001	No
A	779	CC(C)COc1ccc(cc1C(=O)N2CCN(CC2)c3ccc(cc3F)C#N)S(=O)(=O)C	15.2684	1	0.4911	0.5089	FN	0.0002	YES
V	780	CC1CCN(Cc2ccc3c(Cc4c(n[nH]c34)c5csc(c5)C#CCOc6ccccc6)c2)CC1	25.7753	1	0.6592	0.3408	TP	0.0009	No
P	781	CN(C)CCCn1nc(C2=C(C(=O)NC2=O)c3cn(c4cccnc4)c5ccccc35)c6ccccc16	19.1784	1	0.5536	0.4464	TP	0.0009	No
C	782	COc1ccc(cc1)[N]2=C3CCCCCN3C(=C2)c4ccc(OC(F)F)cc4	24.5441	1	0.6395	0.3605	TP	0.0003	YES
A	783	CCOC(=O)C1=C2c3ccccc3C(=O)c4cccc(N(C)C1=O)c24	10.9317	1	0.4217	0.5783	FN	0.0001	YES
A	784	CN1C(=O)N(C)c2cc(N3CCCC(C)(N)C3)n(Cc4cc(F)ccc4C)c2C1=O	18.8513	1	0.5484	0.4516	TP	0.0002	YES
C	785	COC1COCCC1NC2CCC(C2)(C(C)C)C(=O)N3CCN(CC3)c4nccc(n4)C(F)(F)F	25.5172	1	0.6551	0.3449	TP	0.0003	YES
A	786	CN(C1CCN(Cc2ccc(cc2)C(F)(F)F)CC1)C(=O)Cc3ccc(cc3)S(=O)(=O)C	16.4854	1	0.5105	0.4895	TP	0.0003	YES
P	787	Cc1ccc(CC(=O)N2CCC(CCNc3ncccn3)CC2)cc1	16.4239	1	0.5096	0.4904	TP	0.0001	YES
A	788	Oc1ccc(cc1O)C(=O)CN2CCN(CC2)S(=O)(=O)c3ccc(Br)cc3	8.4555	1	0.3821	0.6179	FN	0.0002	YES
A	789	CCOC(=O)c1cnc2c(C)cccc2c1NCCCN3CCOCC3	16.4036	1	0.5092	0.4908	TP	0.0001	YES
V	790	CCCN1CCC(CC1)N2CCN(CC2)c3cccc(c3)C(F)(F)F	22.8432	1	0.6123	0.3877	TP	0.0002	YES
P	791	CCOC(=O)N1CCN(CC(=O)Nc2ccc(F)cc2)CC1	12.4446	1	0.4459	0.5541	FN	0.0001	YES
C	792	COc1ccc(CC2CN3C(Cc4ccc(O)cc4)CN=C3N2CC(C)NC(=O)c5ccc(C)c(Br)c5)cc1	23.42	1	0.6215	0.3785	TP	0.0005	YES
A	793	CCNC(=O)COc1ccc(\C=C\2/COc3ccccc3C2=O)cc1OC	12.8396	1	0.4522	0.5478	FN	0.0002	YES
V	794	NCCCCN(Cc1nccc2c3ccccc3n(CCCN4CCNCC4)c12)C5CCCc6cccnc56	31.0929	1	0.7443	0.2557	TP	0.0009	No
V	795	COC(=O)C1(CNC(=O)c2cc(Cl)cc(Cl)c2)CCN(Cc3cccc(OC)c3)CC1	17.9759	1	0.5344	0.4656	TP	0.0001	YES
C	796	COc1cc(C)c2ncc(F)c(CCC34CCC(CC3)(CO4)NCc5ccc6OCC(=O)Nc6n5)c2n1	22.1608	1	0.6014	0.3986	TP	0.0009	No
P	797	CCOC(=O)C1(Cc2cccc(OC)c2)CCN(C\C=C\c3ccccc3)CC1	17.9917	1	0.5346	0.4654	TP	0.0002	YES
V	798	Brc1cccc(CNc2nc3ccccc3n2CCN4CCOCC4)c1	20.027	1	0.5672	0.4328	TP	0.0002	YES
A	799	CC(C1=C(CCN(C)C)Cc2ccccc12)c3nc(C)cs3	14.6758	1	0.4816	0.5184	FN	0.0001	YES
A	800	CCN1CCN(CC1)C(=O)\C(=C\c2cccs2)\NC(=O)c3ccc(C)c(C)c3	15.0461	1	0.4875	0.5125	FN	0.0003	YES
P	801	COc1cccc(OC2CN(C2)c3c4CCNCCc4nc5ccnn35)c1	17.8335	1	0.5321	0.4679	TP	0.0005	YES
V	802	CCc1oc2cc3CCN(CCCSc4nnc(c5ocnc5C)n4C)CCc3cc2n1	20.3609	1	0.5726	0.4274	TP	0.0005	YES
P	803	COc1ccc(cc1)C(CNC(=O)c2ccc(Cl)c(NC(=O)c3cccs3)c2)N4CCCC4	19.2388	1	0.5546	0.4454	TP	0.0002	YES
C	804	Cc1sc2ncnc(NC3CCN(CC4CCCCC4)CC3)c2c1C	20.9881	1	0.5826	0.4174	TP	0.0002	YES
A	805	COCCNC(C(=O)Nc1ccc(cc1Br)[N](=O)O)c2ccccc2	15.7386	1	0.4986	0.5014	FN	0.0002	YES
V	806	O=C(CNCCc1ccccc1)N2CCc3ccccc3C2C4CCCCC4	23.2394	1	0.6186	0.3814	TP	0.0001	YES
C	807	COc1cc(ccc1n2cnc(C)c2)c3cn(nn3)C4CCc5ccccc5N(CC(F)(F)F)C4=O	21.6486	1	0.5932	0.4068	TP	0.0006	YES
V	808	CCCCNCC(O)c1cc(Cl)cc2\C(=C\c3ccc(Cl)cc3)\c4cc(Cl)ccc4c12	26.2074	1	0.6661	0.3339	TP	0.0003	YES
V	809	COc1ccc(OC)c(c1)[N]2=C3SCCCN3C(O)(C2)c4ccccc4	19.8238	1	0.564	0.436	TP	0.0002	YES
V	810	CC(C)(O)CCOc1ccc2ncc(F)c(CCC34CCC(CC3)(CO4)NCc5ccc6OCC(=O)Nc6n5)c2n1	24.1189	1	0.6327	0.3673	TP	0.0009	No
V	811	CN(CCN1CCN(C1=O)c2ccc(F)cc2)CC34CCC(CC3)C4(C)C	22.3746	1	0.6048	0.3952	TP	0.0002	YES
P	812	CS(=O)(=O)Nc1ccc(CCCN2CCN(C2=O)c3ccc(Cl)c(Cl)c3)cc1	14.0811	1	0.4721	0.5279	FN	0.0002	YES
P	813	COc1ccc(CCN2C(CN(NS(=O)(=O)C)C2=O)c3ccc(cc3)C4CC4)cc1	13.9939	1	0.4707	0.5293	FN	0.0002	YES
A	814	Nc1ccnc(Nc2ccc(Oc3ccc(cc3)C4CC4)cc2)n1	16.0119	1	0.503	0.497	TP	0.0001	YES
C	815	CC(=O)n1ccc2cc(ccc12)N3CCN(CCN4Cc5ccccc5C4)C3=O	17.8656	1	0.5326	0.4674	TP	0.0004	YES
A	816	NC(=O)c1cccc(OC2CC3CCC(C2)N3Cc4ccc5OCOc5c4)c1	17.2321	1	0.5225	0.4775	TP	0.0004	YES
V	817	Cc1ncoc1c2nnc(SCCCN3C4CCC3CC(C4)c5ccc(cc5)C(C)(C)C)n2C	23.2185	1	0.6183	0.3817	TP	0.0005	YES
C	818	Fc1ccc(cc1Cl)N2CCN(CCN3Cc4ccccc4C3)C2=O	20.9696	1	0.5823	0.4177	TP	0.0002	YES
V	819	O=C1C(CCN1Cc2ccccc2)N(Cc3cccnc3)Cc4cncn4Cc5ccc(cc5)C#N	24.0228	1	0.6312	0.3688	TP	0.0005	YES
P	820	CCCc1nn(c(O)c1\C=N\CCCN(CC)CC)c2nc3ccccc3s2	17.5279	1	0.5272	0.4728	TP	0.0003	YES
V	821	FC(F)(F)c1cccc(NC(=O)CN2CCN(Cc3ccccc3)CC2)c1	20.0949	1	0.5683	0.4317	TP	0.0002	YES
P	822	OCCC1CN(Cc2cccn2c3nccs3)CCN1CCc4ccccc4	20.6548	1	0.5773	0.4227	TP	0.0002	YES
V	823	COc1cc2nnc(C(=O)N)c(Nc3cccc(Cl)c3F)c2cc1N4CCN(C)CC4	20.7506	1	0.5788	0.4212	TP	0.0002	YES
P	824	NC(=O)c1ccc(OC2CC3CCC(C2)N3Cc4ccccc4)cc1	17.7363	1	0.5306	0.4694	TP	0.0001	YES
P	825	COc1ccccc1C(=O)Nc2ccnn2C3CCN(CC3)C4CCSCC4	18.8356	1	0.5482	0.4518	TP	0.0002	YES
C	826	OC1(CN(CC1CN2CCC(CC2)N(CC=C)C(=O)NCc3ccc(cc3)[N](=O)O)C(=O)C4CCCC4)c5ccccc5	27.6849	1	0.6898	0.3102	TP	0.0005	YES
V	827	NC(=O)C(NC1CCC(CC1)c2c[nH]c3ncccc23)C4CCN(CC4)C(=O)\C=C\c5cc(F)c(F)c(F)c5	26.36	1	0.6686	0.3314	TP	0.0007	YES
A	828	CCN(CC)CCNC(=O)c1cc2CSc3ccccc3c2s1	14.2756	1	0.4752	0.5248	FN	0.0001	YES
V	829	Fc1ccc2C(=O)C=C(Oc2c1)C(=O)NC3CCN(Cc4ccc(NC(=O)CCN5CCCC5)c(F)c4)CC3	22.7516	1	0.6108	0.3892	TP	0.0005	YES
A	830	COc1ccc2OC(C(C)S(=O)(=O)c2c1)c3ccc(OCCCN4CCCC4)cc3	14.9716	1	0.4863	0.5137	FN	0.0001	YES
C	831	Nc1nc(CN2CCN(Cc3ccc4OCOc4c3)CC2)nc(Nc5ccccc5)n1	19.5603	1	0.5597	0.4403	TP	0.0005	YES
P	832	Cc1cc2N(Cc3ccccc3)C4=NCCCN4c2cc1C	18.4294	1	0.5417	0.4583	TP	0.0001	YES
C	833	CC(CCC=C(C)C)CN1CCC(CC1)N2CCC(CC2)C(=O)N3CCCC3	22.2127	1	0.6022	0.3978	TP	0.0001	YES
V	834	CC(C)(C)OC(=O)NCCCN(Cc1cncn1Cc2ccc(cc2)C#N)C3CCN(Cc4ccccc4)C3=O	25.1645	1	0.6494	0.3506	TP	0.0002	YES
V	835	CN1CCN(CC1)c2ccccc2CC3CCN(C3=O)c4ccc(nc4)N5CCOCC5	22.7442	1	0.6107	0.3893	TP	0.0004	YES
P	836	CCOc1ccc(NC(=O)CN2CCN(CC(=O)Nc3ccc4OCOc4c3)CC2)cc1	17.8436	1	0.5323	0.4677	TP	0.0001	YES
C	837	CC(=O)NCCc1ccccc1c2ccc(C3CNCCC3c4cccnc4)c(Cl)c2	23.3959	1	0.6211	0.3789	TP	0.0001	YES
V	838	CC(C)CN1C(=O)CN(Cc2ccc(cc2)c3cccc(CN4CCCC(C)C4)n3)C1=O	20.7893	1	0.5794	0.4206	TP	0.0001	YES
C	839	CN1CCN(CC1)C(=O)c2ccc3c(Cc4c(n[nH]c34)c5csc(c5)C#CCOc6ccccc6)c2	23.2032	1	0.618	0.382	TP	0.0009	No
A	840	CN1C(=O)CN(Cc2ccc(cc2)c3cccc(CN4CCCCC4)n3)C1=O	17.91	1	0.5333	0.4667	TP	0.0001	YES
P	841	CCOc1ccc(NC(=O)CN2CCC(CC2)n3cnc4cc(F)ccc34)cc1	19.325	1	0.556	0.444	TP	0.0002	YES
P	842	C(CNC1CCCC1)COc2ccc(cc2)c3ccccc3	16.9418	1	0.5178	0.4822	TP	0.0001	YES
A	843	COC1OC2(CCN(Cc3ccccc3)C2)c4ccccc14	16.8709	1	0.5167	0.4833	TP	0.0001	YES
A	844	CS(=O)(=O)c1ccc(Cl)c(NC(=O)c2cc(ccc2N3CCCC3)S(=O)(=O)N4CCOCC4)c1	11.1336	1	0.4249	0.5751	FN	0.0002	YES
C	845	Fc1ccc(CN2CCN(CC2)C(c3ccc(cc3)C(=O)N4CCC4)c5cccc(NC(=O)C6CC6)c5)cc1	26.0159	1	0.663	0.337	TP	0.0009	No
V	846	OC(COC(c1ccc(Cl)cc1)c2ccc(Cl)cc2)CN3CCCC3	19.3668	1	0.5567	0.4433	TP	0.0001	YES
A	847	CCOC(=O)C1(Cc2ccccc2)CCN(Cc3cn(CC(=O)OC)c4ccccc34)CC1	19.0492	1	0.5516	0.4484	TP	0.0001	YES
C	848	CC1=Nc2ccccc2C(=O)N1c3ccc(OCCCN4CCCCCC4)cc3	20.6673	1	0.5775	0.4225	TP	0.0001	YES
P	849	Cc1ccc(cc1)C2CC(=NN2C(=O)c3occc3)c4ccc(NS(=O)(=O)C)cc4	11.7431	1	0.4347	0.5653	FN	0.0002	YES
V	850	COc1ccc(cc1)c2ccc(cc2)C#CC3=[N](C)C(=CC=C3)C#Cc4ccc(cc4)c5ccc(OC)cc5	28.9745	1	0.7104	0.2896	TP	0.0005	YES
C	851	COCCCc1cc(CN(C2CC2)C(=O)C3CNCCC3C4=CC(=O)N(C)C=C4)cc(c1)c5ccccc5	22.948	1	0.614	0.386	TP	0.0004	YES
A	852	CCCCCCCCC(=O)NCc1ccc(CC(O)CO)c(OC)c1	13.0046	1	0.4548	0.5452	FN	0	YES
C	853	Cc1cc(nc2cc(O)ccc12)N3CCN(CC3)c4ccc(F)cc4	18.4079	1	0.5413	0.4587	TP	0.0002	YES
C	854	CCN1CCN(CC1)c2c(Cl)cccc2NC(=O)c3ccc(cc3)[N](=O)O	19.3467	1	0.5563	0.4437	TP	0.0002	YES
C	855	CCCCc1oc2ccccc2c1C(=O)c3cc(I)c(OCCN(CC)CC)c(I)c3	28.9258	1	0.7096	0.2904	TP	0.0006	YES
C	856	Clc1ccccc1C(=O)NCCC(=O)N(CCc2ccccc2)Cc3ccccc3	19.0229	1	0.5512	0.4488	TP	0.0001	YES
A	857	CN(C)C(=O)C1CC(CN1)Nc2nc(nc3ccccc23)c4ccccc4O	17.0865	1	0.5202	0.4798	TP	0.0002	YES
V	858	CCOCC(CC(C)C)NC(=O)C1CNCC(C1)C(=O)N(C2CC2)c3ccc(cn3)C(C)C	19.8928	1	0.5651	0.4349	TP	0.0001	YES
P	859	O=S(=O)(N1CCCCC1)c2ccc(Oc3ccccc3C#N)nc2	11.2669	1	0.427	0.573	FN	0.0002	YES
C	860	Cc1ncsc1c2nnc(CCCCN3CC4CC4(C3)c5ccc(cc5)C(F)(F)F)n2C	24.039	1	0.6314	0.3686	TP	0.0006	YES
P	861	CN(CCCNC(=O)C1=CC=CN2C(=O)c3ccccc3N=C12)Cc4ccccc4	17.0996	1	0.5204	0.4796	TP	0.0001	YES
V	862	C(C(N1CCNCC1)c2ccccc2)c3ccccc3OC4CC4	19.9727	1	0.5663	0.4337	TP	0.0001	YES
V	863	CCCNCc1ccc(CCN2C=CC(=CC2=O)OCc3ccc(F)cc3)cc1	18.4225	1	0.5415	0.4585	TP	0.0001	YES
C	864	NC1=NC2(CO1)c3cc(ccc3Oc4c(F)nc(cc24)N5CCC(F)(F)CC5)c6cccnc6F	24.5001	1	0.6388	0.3612	TP	0.001	No
A	865	COc1nnc(c2ccc(C)c(c2)S(=O)(=O)N(C)C)c3ccccc13	8.276	1	0.3792	0.6208	FN	0.0002	YES
A	866	Clc1ccc(OCC(=O)N2CCN(CC2)C3CCCC3)cc1	16.417	1	0.5095	0.4905	TP	0.0001	YES
V	867	CN(C)CCOc1cccc(c1)c2nc3c(N4CCN(Cc5cc(C)on5)CC4)c(Cl)cnc3[nH]2	23.4542	1	0.6221	0.3779	TP	0.0005	YES
C	868	CCCCCCCN1C(CC(C)C)CN=C1Nc2ccccc2	19.5423	1	0.5595	0.4405	TP	0	YES
A	869	Cc1ccc(CN2CCN(CC(=O)\N=N\c3c(O)[nH]c4ccccc34)CC2)cc1	19.0373	1	0.5514	0.4486	TP	0.0003	YES
V	870	COc1ccc2cc3cc(oc3nc2c1)C(=O)NCCN4CCN(Cc5ccccc5)CC4	20.9063	1	0.5813	0.4187	TP	0.0004	YES
P	871	COc1ccccc1C(=O)N\C(=C\c2ccc(Br)cc2)\C(=O)NCCCn3ccnc3	15.5536	1	0.4956	0.5044	FN	0.0003	YES
V	872	O=C(NC1CCC(CCN2CCc3cc(ccc3C2)C#N)CC1)c4ccnc5ccccc45	24.8182	1	0.6439	0.3561	TP	0.0004	YES
A	873	O=C1CC(N2CCN(C\C=C\c3ccccc3)CC2)C(=O)N1Cc4cccs4	17.7607	1	0.531	0.469	TP	0.0002	YES
A	874	Cc1cc(C)cc(c1)n2ncc3C(CCCc23)NC(=O)C4CCC4	16.9606	1	0.5182	0.4818	TP	0.0001	YES
V	875	Cc1ccc2c(cccc2n1)N3CCN(CCCc4cccc5NC(=O)COc45)CC3	20.7313	1	0.5785	0.4215	TP	0.0004	YES
V	876	Cc1ccc2c(cccc2n1)c3nnc(SCCCN4CC5CC5(C4)c6ccc(Cl)c(Cl)c6)n3C	25.7891	1	0.6594	0.3406	TP	0.0009	No
A	877	C1CCCN(CC1)c2nc(nc3ccccc23)c4cccnc4	17.3444	1	0.5243	0.4757	TP	0.0001	YES
A	878	COc1ccc(CCNC(=O)c2ccc(OCCC(F)(F)F)nc2)c(c1)c3cnc(OC)nc3	18.1197	1	0.5367	0.4633	TP	0.0003	YES
P	879	Oc1ccc(cc1)C(=O)NCC2CCC(CC2)OCCOc3ccccc3	15.7423	1	0.4987	0.5013	FN	0.0001	YES
C	880	CC1CCCN(CC(O)COc2ccc(cc2)c3ccccc3)C1	16.9219	1	0.5175	0.4825	TP	0.0001	YES
A	881	CN(C)\C=C\c1nc(SCc2ccc(Cl)cc2)nnc1C	13.7955	1	0.4675	0.5325	FN	0.0002	YES
A	882	COc1ccc(cc1NC(=O)C)S(=O)(=O)N2CCN(C\C=C\c3ccccc3)CC2	12.494	1	0.4467	0.5533	FN	0.0002	YES
C	883	COc1ccc(CCN2CCN(CCc3ccc(cc3)[N](=O)O)CC2)cc1	20.4511	1	0.574	0.426	TP	0.0002	YES
V	884	COc1ccc(F)c(CN(C)CC2CCCN(CCc3ccc(F)cc3)C2)c1	22.0731	1	0.6	0.4	TP	0.0002	YES
V	885	Cc1cc(N2CCN(CC2)c3ccccn3)n4cc(nc4n1)c5ccccc5	18.4723	1	0.5423	0.4577	TP	0.0005	YES
C	886	O[N](=O)c1ccc(Cl)c(NC(=O)CN2CCN(C\C=C\c3ccccc3)CC2)c1	20.6749	1	0.5776	0.4224	TP	0.0003	YES
V	887	O[N](=O)c1ccc(CCN2CCN(CCc3ccc(cc3)n4cnnn4)CC2)cc1	21.8001	1	0.5956	0.4044	TP	0.0003	YES
P	888	COC(=O)c1ccccc1OCCCN(CC=C)CC=C	9.1297	1	0.3928	0.6072	FN	0	YES
P	889	CCOc1ccc2nc(sc2c1)N3CCC(CC3)C(=O)N4CCN(CC4)C(=O)c5occc5	17.7724	1	0.5311	0.4689	TP	0.0005	YES
P	890	CCN(CC)CCOC(=O)c1ccc(NC(=O)\C=C\c2cccs2)cc1	12.7436	1	0.4507	0.5493	FN	0.0002	YES
P	891	Fc1ccccc1C(=O)N\C(=C\c2ccc(Br)cc2)\C(=O)NCCCn3ccnc3	16.5981	1	0.5124	0.4876	TP	0.0003	YES
P	892	Oc1ccc2CC3C4CCCCC4(CCN3CC=C)c2c1	18.6913	1	0.5458	0.4542	TP	0.0001	YES
V	893	COc1ccc(cc1)C(C)NC2CCC(C(=O)N3CCC(CC3)(c4ccccc4)c5ccc(OC)nc5)C(C)(C)C2	25.5876	1	0.6562	0.3438	TP	0.0004	YES
V	894	Fc1ccc(cc1)C(NC(=O)C2CCC(CC2c3ccc(Br)cc3)N4CCOCC4)c5ccc(F)cc5	26.4867	1	0.6706	0.3294	TP	0.0005	YES
P	895	COc1ccc2N(C)C(=O)C=C(NC3CCN(Cc4ccc5OCOc5c4)CC3)c2c1	18.0975	1	0.5363	0.4637	TP	0.0004	YES
V	896	CC(C)N1CCCC(CN2C(=Nc3cnc(Oc4ccc5ncsc5c4)cc3C2=O)C)C1	18.5332	1	0.5433	0.4567	TP	0.0005	YES
V	897	C(Cn1c(NCc2nc3ccccc3n2Cc4ccccc4)nc5ccccc15)N6CCOCC6	23.9577	1	0.6301	0.3699	TP	0.0009	No
V	898	OC1(CN(CC1CN2CCC(CC2)N(CC=C)C(=O)OCc3ccc4nonc4c3)C(=O)C5CCCC5)c6ccccc6	24.978	1	0.6464	0.3536	TP	0.0009	No
P	899	CN(C)CCCN(C(=O)c1occc1)c2nc(cs2)c3ccc(Cl)cc3	14.8127	1	0.4838	0.5162	FN	0.0002	YES
A	900	Fc1ccc(\C=C\c2ccc(cn2)S(=O)c3ccccc3)c(F)c1	13.356	1	0.4605	0.5395	FN	0.0003	YES
C	901	FC(F)CN1C(=O)CN(Cc2ccc(cc2)c3ccc(F)c(CN4CCCCC4)n3)C1=O	22.5113	1	0.607	0.393	TP	0.0003	YES
C	902	Clc1ccc(Cn2nc(OCCCN3CCCC3CN4CCCC4)c5ccccc25)cc1	25.9266	1	0.6616	0.3384	TP	0.0004	YES
P	903	COC(=O)c1c(C(=O)OC)n(CCCN)c2ccc(C)cc12	8.8327	1	0.3881	0.6119	FN	0.0001	YES
C	904	COc1cnc2C=CC(=O)N(CCN3CCC(CC3)c4nc5cc(Cl)ccc5[nH]4)c2c1	20.1703	1	0.5695	0.4305	TP	0.0005	YES
C	905	CC1=CC=CN2C(=O)C3=C(N=C12)N(Cc4ccccc4)C(=N)C(=C3)C(=O)NC5CCCCC5	15.9202	1	0.5015	0.4985	TP	0.0004	YES
P	906	CC(C)CN1C(=O)CN(Cc2ccc(cc2)c3ccc(F)c(CN4CCOCC4)n3)C1=O	19.9038	1	0.5652	0.4348	TP	0.0002	YES
C	907	CC1CN(CCN1CCc2cccc3N(C)C(=O)COc23)c4cc(F)cc5nc(C)ccc45	22.2066	1	0.6021	0.3979	TP	0.0005	YES
P	908	Cc1cc(nn1c2cccc(c2)c3c(cccc3C(F)(F)F)C(F)(F)F)C(=O)N	19.7684	1	0.5631	0.4369	TP	0.0004	YES
V	909	OC1(CCNCC1C(=O)N(Cc2cn(Cc3cccc(OC(F)F)c3)c4cccc(F)c24)C5CC5)c6ccc(F)c(F)c6	29.9192	1	0.7255	0.2745	TP	0.0011	No
V	910	Cc1ncoc1c2nnc(SCCCN3C4CCC3CC(C4)c5ccc(cc5)C(F)(F)F)n2C	24.9405	1	0.6458	0.3542	TP	0.0006	YES
A	911	Fc1ccc(cc1)N(CC(=O)NC2CCCCC2)C(=O)CCC(=O)Nc3nccs3	15.1185	1	0.4887	0.5113	FN	0.0002	YES
A	912	Cc1ccc(CN2C3CCC2CC(C3)Oc4cccc(c4)C(=O)N)cc1	18.1869	1	0.5378	0.4622	TP	0.0001	YES
V	913	COc1ccc(CCN(C)CCCC(C#N)(C(C)C)c2ccc(OC)c(OC)c2)cc1OC	21.0759	1	0.584	0.416	TP	0.0001	YES
V	914	Cc1nn(cc1CN2CCC3(CC2)OCC(F)(F)c4cc(Cl)sc34)c5c(F)cccc5F	24.9956	1	0.6467	0.3533	TP	0.0006	YES
C	915	CCC1CCCCN1CCCNC(=O)c2cc3c(Cl)nc4ccccc4c3s2	21.5972	1	0.5923	0.4077	TP	0.0002	YES
V	916	Cn1c(SCCCN2CC3CC3(C2)c4ccc(cc4)C(F)(F)F)nnc1c5ccnnc5	22.7145	1	0.6102	0.3898	TP	0.0006	YES
P	917	NC(=O)c1cccc(SC2CC3CCC(C2)N3Cc4ccccc4)c1	17.8333	1	0.5321	0.4679	TP	0.0001	YES
A	918	Fc1ccc(\C=C(\NC(=O)c2ccccc2)/C(=O)NCC(=O)OCc3ccccc3)cc1	14.6006	1	0.4804	0.5196	FN	0.0003	YES
C	919	COc1cccc(CN(C)CC(O)COC(c2ccccc2)c3ccccc3C)c1	18.8188	1	0.5479	0.4521	TP	0.0001	YES
C	920	CN1CCCN(CC1)C(c2ccccc2)c3ccc(Cl)cc3	18.5245	1	0.5432	0.4568	TP	0.0001	YES
A	921	COc1ccc(NC(=O)C(=O)NCCN2CCN(CC2)C(=O)c3ccc(C)cc3)cc1	14.6213	1	0.4807	0.5193	FN	0.0001	YES
C	922	CC(C)S(=O)(=O)c1ccccc1Nc2nc(Nc3cc(C)c(cc3OC4CCC4)C5CCNCC5)ncc2Cl	22.6044	1	0.6085	0.3915	TP	0.0005	YES
C	923	Cc1ccc(cc1)S(=O)(=O)NCc2ccc(cc2)C(=O)NCCCN3CCC(Cc4ccccc4)CC3	20.3371	1	0.5722	0.4278	TP	0.0002	YES
A	924	ONC(=O)\C=C\c1ccc(CNCCc2c([nH]c3ccccc23)c4ccccn4)cc1	19.4939	1	0.5587	0.4413	TP	0.0003	YES
C	925	C(N1CCc2c([nH]c3ccccc23)C1c4ccccn4)c5cccn5c6ccccn6	22.0328	1	0.5993	0.4007	TP	0.0009	No
P	926	CCOC(=O)C1CN(CC(=O)N1Cc2ccc(cc2)C(=N)N(C)C)S(=O)(=O)c3cc4cc(Cl)ccc4[nH]3	15.253	1	0.4908	0.5092	FN	0.0002	YES
A	927	OCC1N=C(NC1(c2ccc(F)cc2)c3ccc(F)cc3)c4cc(ccn4)C#N	20.806	1	0.5797	0.4203	TP	0.0002	YES
C	928	Cc1ccc(CNC(=O)CSC2=Nc3c(sc4ccccc34)C(=O)N2CCCN5CCCC5)cc1	19.9578	1	0.5661	0.4339	TP	0.0005	YES
V	929	CC(C)\C(=N/CCCN1CCCCC1)\Nc2ccnc3cc(Cl)ccc23	21.3789	1	0.5888	0.4112	TP	0.0002	YES
C	930	COc1cc(ccc1n2cnc(C)c2)c3cn(CC(=O)N(c4ccccc4)c5ccccc5)nn3	17.4368	1	0.5258	0.4742	TP	0.0005	YES
A	931	CC1CN(C)C(C)CC1OC(=O)C(c2ccccc2)c3ccccc3	16.145	1	0.5051	0.4949	TP	0.0001	YES
A	932	CCN(CC)CCC\N=C\c1c(O)n(nc1c2ccccc2)c3nc4ccccc4s3	19.8442	1	0.5643	0.4357	TP	0.0003	YES
V	933	Clc1ccc(CSc2nnc(CN3CCOCC3)n2c4ccccc4)cc1Cl	21.1217	1	0.5847	0.4153	TP	0.0002	YES
V	934	CC(CC(NC(=O)C1CCC1)c2ccccc2)N3CCC(CC3)n4cc(nc4O)c5ccccc5	22.9147	1	0.6134	0.3866	TP	0.0004	YES
A	935	CCOC1=CC=C\C(=N/C2CCCCC2)\c3c(C)n(C)c(C)c13	15.3323	1	0.4921	0.5079	FN	0.0002	YES
C	936	NC(=O)C(NC1CCC(CC1)c2c[nH]c3cnccc23)C4CCN(CC4)C(=O)\C=C\c5cc(F)c(F)c(F)c5	26.36	1	0.6686	0.3314	TP	0.0007	YES
P	937	CN(CCc1ccccn1)C2CCCN(C2)S(=O)(=O)c3cc(C)c(Cl)cc3C	15.415	1	0.4934	0.5066	FN	0.0001	YES
V	938	Cc1c(C)c2OC(C)(CN3CCN(CC3)c4cc(nc(n4)N5CCCC5)N6CCCC6)CCc2c(C)c1O	27.564	1	0.6878	0.3122	TP	0.0009	No
A	939	Fc1ccc(cc1)S(=O)(=O)N2CCN(CC2)c3nc(nc4ccccc34)c5cccnc5	15.5407	1	0.4954	0.5046	FN	0.0005	YES
P	940	O=C(Oc1ccc2C=CC(=O)Oc2c1)c3occc3	5.8056	1	0.3397	0.6603	FN	0.0001	YES
A	941	CCCCN(CC)C\C=C\c1ccc(Cl)cc1	13.5823	1	0.4641	0.5359	FN	0.0001	YES
V	942	Fc1cccc(Cn2ccc3c(OC4CCN(Cc5cscn5)CC4)ncnc23)c1	19.1708	1	0.5535	0.4465	TP	0.0005	YES
C	943	O[N](=O)c1ccccc1\C=C\C=N\NC(=O)CN2CCN(Cc3ccccc3Cl)CC2	22.4552	1	0.6061	0.3939	TP	0.0003	YES
A	944	NC1=NC2(CCN(CC2)C(=O)c3ccc(nc3)C#N)Nc4c(F)ccc(F)c14	19.419	1	0.5575	0.4425	TP	0.0002	YES
A	945	Clc1cccc(c1)N2CCN(CC2)S(=O)(=O)CCNC(=O)c3occc3	11.2008	1	0.426	0.574	FN	0.0002	YES
A	946	Clc1cc(Cl)c(cc1C(=O)NCc2cccs2)S(=O)(=O)N3CCOCC3	10.788	1	0.4194	0.5806	FN	0.0002	YES
V	947	Cc1oc2c(Br)c3CCN(CCCCSc4nnc(c5cccc6nc(C)ccc56)n4C)CCc3cc2n1	24.7464	1	0.6427	0.3573	TP	0.001	No
A	948	CC(C)O\C(=C\1/C(C(=C(C)N=C1C)C(=O)OC(C)C)c2ccc(Br)s2)\O	10.4036	1	0.4132	0.5868	FN	0.0003	YES
C	949	COC(C)(C)Cc1ccc(cc1)N2CCC(Cc3ccccc3N4CCN(C)CC4)C2=O	23.2469	1	0.6187	0.3813	TP	0.0001	YES
C	950	COCCOc1cccc(c1)N2CCN(Cc3cccc(c3)c4cc5nc(nn5c(N)n4)c6occc6)CC2	23.0404	1	0.6154	0.3846	TP	0.0009	No
A	951	C(CSc1ccccc1)OCCN2CCc3ccccc3C2	16.1177	1	0.5047	0.4953	TP	0.0001	YES
P	952	CN1CCN=C1c2ccc(cc2)C(=O)N3CCN(CC3CC(=O)N4CCOCC4)S(=O)(=O)c5cc6ccc(Cl)cc6s5	19.5968	1	0.5603	0.4397	TP	0.0009	No
V	953	CC(C)(C)COc1ccc2Oc3ccc(cc3C4(COC(=N4)N)c2c1)c5ccccn5	17.8511	1	0.5324	0.4676	TP	0.0004	YES
A	954	OC(=O)C1C2CCC(O2)C1C(=O)O	3.635	1	0.3049	0.6951	FN	0	YES
A	955	O[N](=O)c1ccc(NC(=O)c2cn(CCC#N)nc2c3ccccc3)cc1	16.7902	1	0.5154	0.4846	TP	0.0002	YES
P	956	CCC(O)Cn1nc(Nc2ccc(F)c(F)c2F)nc1c3cc(C)nc(C)c3	17.9784	1	0.5344	0.4656	TP	0.0003	YES
V	957	CC(CC(NC(=O)C1CCC1)c2ccccc2)N3CCC(CC3)c4oc(CN(C)C)nn4	22.3412	1	0.6042	0.3958	TP	0.0002	YES
P	958	COc1ccccc1C(CNC(=O)c2cccc(c2)S(=O)(=O)N(CC=C)c3ccccc3)N4CCCC4	17.65	1	0.5292	0.4708	TP	0.0002	YES
V	959	CN(C)C(=O)c1cc2c(nc(C)n2C)c3OC(CCc13)c4ccc5ccccc5c4	17.6256	1	0.5288	0.4712	TP	0.0004	YES
C	960	CCC(=O)NCCc1ccccc1c2ccc(C3CNCCC3C4=CC(=O)N(C)C=C4)c(Cl)c2	22.5391	1	0.6074	0.3926	TP	0.0001	YES
V	961	OCC1CCCN1CCN(C2CCC3(CC3C2)c4cccc(c4)C#N)C(=O)Nc5ccc(F)c(Cl)c5	27.9972	1	0.6948	0.3052	TP	0.0005	YES
V	962	OC1(CN2CCN(Cc3ccccc3)CC2)CCN(CC1)S(=O)(=O)c4ccc(Cl)cc4	18.6671	1	0.5455	0.4545	TP	0.0002	YES
A	963	CCN(CC)CCCNC(=O)C1=CN(CC)c2ccc(cc2C1=O)S(=O)(=O)N(C)C3CCCCC3	16.2604	1	0.5069	0.4931	TP	0.0001	YES
P	964	CN(C)CCC1=C(Cc2cnccn2)c3ccc(Cl)cc3C1	16.2491	1	0.5068	0.4932	TP	0.0001	YES
V	965	Cc1nc(ccc1c2nnc(CCCCN3CC4CC4(C3)c5ccc(cc5)C(F)(F)F)n2C)C(F)(F)F	29.8205	1	0.7239	0.2761	TP	0.0007	YES
A	966	ONC(=O)\C=C\c1ccc2OC3(CCN(Cc4ccccc4)CC3)CC(=O)c2c1	16.3575	1	0.5085	0.4915	TP	0.0002	YES
P	967	CCCN(CC)CC#Cc1ccc(C)cc1	12.8954	1	0.4531	0.5469	FN	0	YES
C	968	COc1ccc2ncc(F)c(CCC34CCC(CC3)(CO4)NCc5ccc6OC(C)C(=O)Nc6n5)c2n1	22.1608	1	0.6014	0.3986	TP	0.0009	No
C	969	COc1cccc(c1)C23CCC(C2C3)N(CCCN4CCN(C)CC4)C(=O)Nc5ccc(F)c(Cl)c5	26.8095	1	0.6757	0.3243	TP	0.0005	YES
V	970	CCCN1C(=O)c2ccccc2N=C1c3ccc(OCCCN4CCCCC4)cc3	21.6563	1	0.5933	0.4067	TP	0.0001	YES
C	971	Cc1nn(cc1CN2CCC3(CC2)OCc4ccccc34)c5ccccc5	19.6405	1	0.561	0.439	TP	0.0004	YES
V	972	CCCCCCCC1=[N](C)C(=CC=C1)CCCCCCC	20.0062	1	0.5669	0.4331	TP	0.0001	YES
V	973	CN1C2CCC1C=C(C2)N(C(=O)c3ccc(Cl)cc3)c4ccccc4	18.4269	1	0.5416	0.4584	TP	0.0001	YES
V	974	CN1C2CCC1CC(C2)Oc3cccc(CN4C=Nc5cc(sc5C4=O)c6ccc(Cl)cc6)c3	22.7151	1	0.6102	0.3898	TP	0.0009	No
V	975	NC1CN(CCC1c2cc(F)c(F)cc2F)c3cnc4nccnc4n3	20.4677	1	0.5743	0.4257	TP	0.0003	YES
P	976	CSc1ccc(CN2CCC(CC2)n3nccc3NC(=O)c4ccccc4C)cc1	19.6956	1	0.5619	0.4381	TP	0.0002	YES
C	977	COc1ccc(CCNC(=O)C2=CC3=C(N=C4C=CC=CN4C3=O)N(CCCN5CCOCC5)C2=N)cc1	18.6872	1	0.5458	0.4542	TP	0.0005	YES
V	978	CCCN(CCc1ccccc1)C2CCc3c(O)cccc3C2	17.9308	1	0.5337	0.4663	TP	0.0001	YES
C	979	Fc1cnc2ccc(OC3CCC3)nc2c1CCC45CCC(CC4)(CO5)NCc6ccc7OCC(=O)Nc7n6	27.8451	1	0.6923	0.3077	TP	0.0012	No
A	980	Fc1ccc(cc1)C(=O)NC(=S)NC2CCN(Cc3ccccc3)CC2	15.9062	1	0.5013	0.4987	TP	0.0002	YES
A	981	CC1(Oc2ccccc2C(=N1)N)c3cccc(c3)c4cncnc4	14.7843	1	0.4833	0.5167	FN	0.0001	YES
V	982	Cc1ncoc1c2nnc(SCCCN3CC4CC4(C3)c5cccc(Cl)c5)n2C	20.3474	1	0.5723	0.4277	TP	0.0005	YES
A	983	FC(F)(F)c1ccc2c(c1)nnn2C3CCN(CC(=O)NCc4cccs4)CC3	19.9729	1	0.5664	0.4336	TP	0.0003	YES
A	984	CCCCOC(=O)c1ccc(Nc2cc(C)nc3ccc(OC)cc23)cc1	14.6124	1	0.4806	0.5194	FN	0.0001	YES
V	985	CC1CN(CCN1CCc2cccc3N(C)C(=O)C=Cc23)c4cc(F)cc5nc(C)ccc45	22.4385	1	0.6058	0.3942	TP	0.0005	YES
A	986	COc1ccc(NC(=O)CN2CCN(CC2)S(=O)(=O)c3ccc(Cl)cc3)cc1	11.6245	1	0.4328	0.5672	FN	0.0001	YES
A	987	N\C(=N/C(=O)c1nc(Cl)c(N)nc1N)\NCc2ccc(Cl)c(Cl)c2	15.062	1	0.4878	0.5122	FN	0.0002	YES
C	988	Cc1ccc(cc1)N2C(=O)CC(N3CCN(CC3)C4CCc5ccccc5C4)C2=O	20.0275	1	0.5672	0.4328	TP	0.0004	YES
C	989	CNC(=O)N(Cc1ccsc1)C2CCN(CC2)C(C)CCNC(=O)c3c(C)cc(Cl)nc3C	19.7834	1	0.5633	0.4367	TP	0.0002	YES
A	990	OC1=C(Oc2cc(O)cc(O)c2C1=O)c3ccc(O)cc3	5.4591	1	0.3341	0.6659	FN	0.0001	YES
P	991	COc1ccc(cc1OC)C(=O)C2CCCN(Cc3cccc4OCOc34)C2	16.6603	1	0.5133	0.4867	TP	0.0001	YES
C	992	CN(C)C(CNC(=O)CCC1=Nc2cc(Cl)ccc2N(Cc3ccccc3)C1=O)c4ccccc4	22.3809	1	0.6049	0.3951	TP	0.0001	YES
P	993	CCCCCCCN1CCN(C(CO)Cc2ccccc2)C(=O)CC1	18.3986	1	0.5412	0.4588	TP	0	YES
A	994	Cc1ccccc1CSc2nnc(c3occc3)n2Cc4occc4	15.5676	1	0.4959	0.5041	FN	0.0002	YES
V	995	Cc1cncc(c1)c2c(C)c(CNC3CCCC3)nn2c4ncccc4Cl	20.7276	1	0.5784	0.4216	TP	0.0002	YES
V	996	OC(COc1cc(F)ccc1C(=O)NC2CC2)CN3CCC4(CC3)Cc5cc(Cl)ccc5O4	22.6714	1	0.6095	0.3905	TP	0.0005	YES
C	997	Clc1cccc(CN2CCC(N(CCN3CCOCC3)Cc4cncn4Cc5ccc(cc5)C#N)C2=O)c1	27.3952	1	0.6851	0.3149	TP	0.0005	YES
V	998	Fc1ccccc1Cn2ccc3c(OC4CCN(Cc5cscn5)CC4)ncnc23	19.7092	1	0.5621	0.4379	TP	0.0005	YES
P	999	COc1ccc(cc1F)c2nn(cc2CNCCc3c[nH]cn3)c4ccccc4C	21.5666	1	0.5919	0.4081	TP	0.0002	YES
C	1000	COc1ccc(cc1)C(C)NC2CCC(C(=O)N3CCC(CC3)(N4CCCCC4)c5ccccc5)C(C)(C)C2	28.0027	1	0.6948	0.3052	TP	0.0004	YES
A	1001	Cc1cccc(NC(=O)CSc2nnc(c3cnccn3)n2CC=C)c1	11.3841	1	0.4289	0.5711	FN	0.0002	YES
A	1002	COc1ccc(C)cc1S(=O)(=O)N(CC(=O)N2CCOCC2)c3cc(C)cc(C)c3	10.9432	1	0.4219	0.5781	FN	0.0001	YES
P	1003	COc1ccc(CCN(C)CCOc2ccccc2)cc1	14.505	1	0.4789	0.5211	FN	0	YES
V	1004	CCC(CC)COC(=O)C(C#N)c1nc2ccccc2nc1N3CCN(CC)CC3	20.3645	1	0.5726	0.4274	TP	0.0002	YES
C	1005	CN1C(=O)C=Cc2c(CCN3CCN(CC3)c4cccc5nc(C)ccc45)cccc12	20.4249	1	0.5736	0.4264	TP	0.0004	YES
V	1006	COc1ccc(\C=N\NC(=O)c2ccccc2)cc1CN3CCN(CC3)c4ccc(F)cc4	22.3237	1	0.604	0.396	TP	0.0003	YES
V	1007	N#Cc1ccc(CCN2CCN(CCc3ccc(cc3)C#N)CC2)cc1	22.1109	1	0.6006	0.3994	TP	0.0001	YES
P	1008	CN(C)Cc1cc(C)ccc1Oc2ccc(Cl)c(Cl)c2	15.893	1	0.5011	0.4989	TP	0.0001	YES
C	1009	COc1cc(ccc1Nc2ncc(Cl)c(n2)c3cnc4ccccn34)N5CC6CN(CCO)CC(C5)O6	23.0828	1	0.6161	0.3839	TP	0.0009	No
A	1010	Cc1ccc(CCCCN2CCC(CO)CC2)cc1	16.0257	1	0.5032	0.4968	TP	0	YES
A	1011	O[N](=O)c1ccc(\C=C(/NC(=O)c2ccccc2)\C(=O)N3CCOCC3)cc1	14.7736	1	0.4832	0.5168	FN	0.0003	YES
A	1012	CCC1(C2CN(CCCC3(O)CCCCC3)CC12)c4cccc(NS(=O)(=O)C)c4	18.0668	1	0.5359	0.4641	TP	0.0001	YES
A	1013	CCOC(=O)Nc1ccc2CCc3ccccc3N(C(=O)CCN(C)C)c2c1	15.7537	1	0.4988	0.5012	FN	0.0001	YES
P	1014	Cc1cc(C)n(n1)C(=O)CCC2COc3ccccc3O2	10.56	1	0.4157	0.5843	FN	0.0001	YES
V	1015	OC(COc1cc(O)ccc1C(=O)N2CCC(O)CC2)CN3CCC4(CC3)Cc5cc(Cl)ccc5O4	21.6071	1	0.5925	0.4075	TP	0.0004	YES
V	1016	Cc1cc(ccn1)C(NC(=O)C2CCC(CC2c3ccc(Br)cc3)N4CCOCC4)c5ccc(Cl)cc5	25.6441	1	0.6571	0.3429	TP	0.0005	YES
A	1017	NC(=S)N\N=C\1/CCOc2ccc(F)cc12	9.6175	1	0.4006	0.5994	FN	0.0002	YES
A	1018	C(Cc1ccccc1)\N=C\2/CCCc3c2[nH]c4ccccc34	18.7786	1	0.5472	0.4528	TP	0.0003	YES
P	1019	C(CN1CCCC1)Oc2ccc3Nc4nccc(n4)c5ccc(COC\C=C\COCc2c3)s5	21.0513	1	0.5836	0.4164	TP	0.0006	YES
P	1020	CC(c1cccnc1F)c2c(CCN(C)C)sc3ccccc23	16.6453	1	0.5131	0.4869	TP	0.0002	YES
P	1021	Clc1ccc2oc(cc2c1)C(=O)NCc3ccc4OCOc4c3	14.3668	1	0.4766	0.5234	FN	0.0001	YES
V	1022	CCCCN(CCCC)CCNC(=O)C1=CN(CC)c2ccc(cc2C1=O)S(=O)(=O)N3CCc4ccccc4C3	21.093	1	0.5843	0.4157	TP	0.0002	YES
A	1023	CCOc1cncc(c1)c2ccc3OCC4(CC4)C5(COC(=N5)N)c3c2	15.4836	1	0.4945	0.5055	FN	0.0004	YES
V	1024	COc1cc(\C=C\c2nc(NCc3ccccc3)c4c5CCCc5sc4n2)ccc1n6cnc(C)c6	22.3451	1	0.6043	0.3957	TP	0.001	No
C	1025	COc1ccc(cc1)C2CN(CCc3ccc(OC)c(OC)c3)CC2Cc4nc5cc(Cl)ccc5[nH]4	24.5606	1	0.6398	0.3602	TP	0.0005	YES
P	1026	CSc1ccc(CN2CCN(Cc3ccc(cc3)[N](=O)O)CC2)cc1	18.5702	1	0.5439	0.4561	TP	0.0002	YES
P	1027	CCCCCC1CN(CCCC)C(=O)C1CC(=O)NCc2ccc(OC)cc2	18.1401	1	0.537	0.463	TP	0.0001	YES
C	1028	CC(=O)NC(CCN1C2CCC1CC(C2)n3c(C)nc4CN(CCc34)c5ccncn5)c6cccc(F)c6	26.1612	1	0.6654	0.3346	TP	0.0009	No
P	1029	CCn1cc(cn1)C2(NC(Cc3c2[nH]c4ccccc34)c5nc(c[nH]5)c6ccc(F)cn6)c7oc(nn7)N(C)C	27.1161	1	0.6807	0.3193	TP	0.0013	No
V	1030	COc1ccc(cc1)C23CC2CN(CCCSc4nnc(c5ocnc5C)n4C)C3	18.8798	1	0.5489	0.4511	TP	0.0005	YES
A	1031	COc1ccc(cc1OS(=O)(=O)c2ccc(Br)cc2)C(=S)N3CCOCC3	7.9669	1	0.3742	0.6258	FN	0.0002	YES
V	1032	COc1ccc(CN2CCOCCOCCN(Cc3ccc(OC)cc3)CCOCCOCC2)cc1	22.6162	1	0.6086	0.3914	TP	0.0001	YES
A	1033	CCOC(=O)c1ccc(NC(=S)N(CCN2CCCCCC2)Cc3occc3)cc1	17.3851	1	0.5249	0.4751	TP	0.0001	YES
A	1034	O=C(OCc1ccccc1)N2CCC(CNc3cccnc3)CC2	15.2054	1	0.4901	0.5099	FN	0.0001	YES
V	1035	CC(=O)Nc1cccc(c1)C2CCN(Cc3ccc(Oc4nc5ccccc5n4c6ccc(F)cc6)cc3)CC2	25.5383	1	0.6554	0.3446	TP	0.0009	No
V	1036	O=C1Nc2ccccc2C3=NC(CN4CCN(CC4)C(c5ccccc5)c6ccccc6)CN13	23.7742	1	0.6272	0.3728	TP	0.0008	YES
P	1037	Fc1ccccc1OC(CC2CNC2)c3ccc(Cl)c(F)c3	18.5485	1	0.5436	0.4564	TP	0.0002	YES
P	1038	FC(F)(F)Oc1ccc(cc1)S(=O)(=O)Nc2ccc(cc2)C34CNCC3C4	15.7716	1	0.4991	0.5009	FN	0.0003	YES
P	1039	O[N](=O)c1cccc(\C=C(\NC(=O)c2occc2)/C(=O)NCCc3ccccc3)c1	15.7283	1	0.4984	0.5016	FN	0.0003	YES
P	1040	O=C1C=C(OCc2ccccc2)C=CN1c3ccc4c(cnn4CC5=NCCN5)c3	16.2461	1	0.5067	0.4933	TP	0.0005	YES
V	1041	Cc1ccc(cc1)C(=O)N2CCN(CCNC(=O)C(=O)NCc3ccc(Cl)cc3)CC2	17.0778	1	0.52	0.48	TP	0.0001	YES
V	1042	CCCCN(CC)CCCNC(=O)C1C(N(C)C(=O)c2ccccc12)c3cn(C)c4ccccc34	22.7367	1	0.6106	0.3894	TP	0.0001	YES
C	1043	CC(CC(C)(C)C)N1CCC(CNC(=O)c2cc(Cl)cc(Cl)c2)CC1	19.6989	1	0.562	0.438	TP	0.0001	YES
A	1044	CCCS(=O)(=O)c1ccc(cc1)c2ccc(CCN3CCCC3C)cc2	14.5439	1	0.4795	0.5205	FN	0.0001	YES
V	1045	Cn1cccc1CNC(=O)CC2CCN(Cc3ccn(c3)c4ccc(cc4)C(F)(F)F)CC2	24.4718	1	0.6383	0.3617	TP	0.0003	YES
C	1046	CC(C)OC(=O)N1CCc2nc(C)n(C3CC4CCC(C3)N4CCC(NC(=O)C)c5ccccc5)c2C1	22.8325	1	0.6121	0.3879	TP	0.0005	YES
V	1047	Clc1cccc(c1)N2CCN(CCCCNC(=O)c3cc4ccccc4cn3)CC2	22.7511	1	0.6108	0.3892	TP	0.0001	YES
V	1048	Cc1ccc(cc1)C(N2CCN(Cc3ccccc3)CC2)c4nnnn4CC5CCCO5	22.3282	1	0.604	0.396	TP	0.0005	YES
P	1049	CCN(CC(=O)NCc1ccc(Cl)cc1)C(=O)CSCC(=O)Nc2ccc(C)cc2	15.0736	1	0.488	0.512	FN	0.0001	YES
V	1050	COc1cc(ccc1n2cnc(C)c2)c3cn(CC(=O)N(Cc4ccccc4)CC(F)(F)F)nn3	20.6734	1	0.5776	0.4224	TP	0.0003	YES
P	1051	Cc1ccc(cc1)S(=O)(=O)Nc2ccc3[nH]c(nc3c2)c4cccn4C	12.0542	1	0.4396	0.5604	FN	0.0002	YES
P	1052	CC1(C)N(C(=S)N(C1=O)c2ccc(C#N)c(Cl)c2)c3cncc(c3)S(=O)(=O)N	8.5011	1	0.3828	0.6172	FN	0.0002	YES
A	1053	COc1cc(NC(=O)c2cccc3CN(Cc4cccnc4)C(=O)c23)cc(OC)c1OC	15.2456	1	0.4907	0.5093	FN	0.0002	YES
C	1054	CN(C)C(=O)C(C(N)C(=O)N1CCC(F)C1)c2ccc(cc2)c3ccc(F)cc3	17.1968	1	0.5219	0.4781	TP	0.0002	YES
V	1055	COc1ccnc2c(cccc12)c3cnc4nc(oc4c3)N5CCC(CC5)N6CCCCC6	23.0489	1	0.6156	0.3844	TP	0.0009	No
A	1056	CS(=O)c1ccc(cc1)c2cnc3ccc(nn23)c4cccc(c4)S(=O)(=O)C	7.986	1	0.3745	0.6255	FN	0.0002	YES
P	1057	FC(F)(F)c1ccc(nc1)N2CCN(CC2)C(=O)CNC(=O)c3oc(Br)cc3	16.1258	1	0.5048	0.4952	TP	0.0003	YES
P	1058	Cc1ccc(cc1F)S(=O)(=O)Nc2cccc(c2)C(=O)NCC3(CCCCC3)N4CCCCC4	19.9834	1	0.5665	0.4335	TP	0.0002	YES
A	1059	COc1cccc(c1)c2nc3NC(=C(C(c4cccs4)n3n2)C(=O)Nc5cccnc5)C	14.5681	1	0.4799	0.5201	FN	0.0005	YES
A	1060	CCOC(=O)c1cnc2ccc(OC)cc2c1NCCc3ccc(OC)c(OC)c3	14.6603	1	0.4813	0.5187	FN	0.0001	YES
A	1061	CN(C)C(=O)N1CC(=CC1(CCCN)c2ccccc2)c3cc(F)ccc3F	19.2823	1	0.5553	0.4447	TP	0.0002	YES
C	1062	Cc1ncoc1c2nnc(SCCCN3CC4CC4(C3)c5ccc(cc5)S(F)(F)(F)(F)F)n2C	23.6493	1	0.6252	0.3748	TP	0.0007	YES
C	1063	CCOC(=O)N1CCN(CC1)C(=O)C2CCCN(Cc3nc(oc3C)c4ccc(Cl)cc4)C2	20.8723	1	0.5807	0.4193	TP	0.0002	YES
A	1064	O[N](=O)c1ccc(cc1)c2csc3N=C4CCCN4C(=O)c23	14.2483	1	0.4748	0.5252	FN	0.0002	YES
V	1065	CC(=O)Nc1cccc(c1)C2CCN(Cc3ccc(cc3)C(=O)c4nc5ccccc5n4c6ccc(Cl)cc6)CC2	25.1844	1	0.6497	0.3503	TP	0.0009	No
C	1066	CCc1nc2ccc3CCN(CCCSc4nnc(c5ocnc5C)n4C)CCc3c2s1	20.0749	1	0.568	0.432	TP	0.0005	YES
V	1067	CCCCN(CC)CCCNC(=O)C1=CN(CC)c2ccc(cc2C1=O)S(=O)(=O)N3CCc4ccccc4C3	20.104	1	0.5684	0.4316	TP	0.0002	YES
V	1068	FC(F)(F)c1cccc(c1)C(=O)NCC(=O)NC2CN(C2)C3CCC(F)(CC3)c4ccccc4	24.6782	1	0.6416	0.3584	TP	0.0003	YES
P	1069	COc1ccc(\C=C\C2=[N](C)OC(=C2)c3ccc(C)cc3)cc1	16.7485	1	0.5148	0.4852	TP	0.0003	YES
A	1070	Nc1cc2N(C(=O)C=Cc2c(n1)c3ccc(F)cc3F)c4c(F)cccc4F	19.4236	1	0.5576	0.4424	TP	0.0003	YES
V	1071	COc1cc(ncn1)N2C(=O)N(C(=O)C23CCN(Cc4ncccc4C)CC3)c5ccc(cc5)c6ccc(cc6)C(=O)N(C)C	22.0384	1	0.5994	0.4006	TP	0.0009	No
C	1072	CC1CCN(CCCCOc2ccccc2c3ccccc3)CC1	19.4581	1	0.5581	0.4419	TP	0.0001	YES
P	1073	COc1cc(ccc1OCCN2CCC(Cc3ccccc3)CC2)C(=O)C	17.2018	1	0.522	0.478	TP	0.0001	YES
V	1074	Cc1cnc(cn1)c2nnc(SCCCN3CCc4ccc5oc(nc5c4CC3)C(F)(F)F)n2C	23.1867	1	0.6178	0.3822	TP	0.0006	YES
C	1075	CC(C)C(=O)N(Cc1ccccc1c2ccccc2)C3CCNC3	16.8182	1	0.5159	0.4841	TP	0.0001	YES
V	1076	COC1(CCN(C1=O)C2(CCC(CC2)N3CCC4(CCOC4)CC3)c5ccccc5)c6cc(cc(c6)C(F)(F)F)C(F)(F)F	34.1559	1	0.7933	0.2067	TP	0.0011	No
C	1077	Cc1cccc(OCC(O)CN2C(=N)N(CCN3CCCCC3)c4ccccc24)c1	21.4717	1	0.5903	0.4097	TP	0.0001	YES
A	1078	CCCN1CCN(CC1)C(=O)c2oc3ccccc3c2NC(=O)COc4ccc(OC)cc4	18.8246	1	0.548	0.452	TP	0.0002	YES
A	1079	Clc1cccc(c1)S(=O)(=O)N2CCN(CC2)C(=O)COc3ccc(cc3)C#N	12.2739	1	0.4432	0.5568	FN	0.0002	YES
C	1080	CC(C)(C)c1cc(cc(c1O)C(C)(C)C)C2=NN3C(=[N](C)c4ccccc34)SC2	21.9932	1	0.5987	0.4013	TP	0.0002	YES
C	1081	COC(=O)N(NC(=O)c1c(CN2CCN(CC2)C(C)C)c(nc3ccccc13)c4ccccc4)c5ccccc5	22.417	1	0.6055	0.3945	TP	0.0005	YES
A	1082	COc1ccc(CCN(C)CC(O)COc2c(C)ccc(C)c2C)cc1OC	16.8939	1	0.5171	0.4829	TP	0	YES
P	1083	Cc1ccc(Sc2ccc(CN3CCCC3)cc2[N](=O)O)cc1	17.4661	1	0.5262	0.4738	TP	0.0002	YES
A	1084	CC(C)CNC(=O)c1ccc(cc1)C2=CC3(CCNCC3)Oc4ccccc24	18.9373	1	0.5498	0.4502	TP	0.0001	YES
P	1085	Cc1nc2ncnn2c(C)c1CCC(=O)N3CCc4ccccc34	15.2945	1	0.4915	0.5085	FN	0.0002	YES
V	1086	Clc1ccc2c(c1)c(cn2C3CCCCC3)C4CCN(CCN5CCNC5=O)CC4	24.578	1	0.64	0.36	TP	0.0004	YES
V	1087	FC(F)(F)CN1C(=O)N=C(NC2CCN(Cc3ccc4ccccc4c3)CC2)c5cc(Cl)ccc15	26.3793	1	0.6689	0.3311	TP	0.0006	YES
C	1088	CCCCCCCCCCCCCC(=O)OC1C(C)C2(O)C(C=C(CO)CC3(O)C2C=C(C)C3=O)C4C(C)(C)C14OC(=O)C	23.8408	1	0.6282	0.3718	TP	0.0002	YES
V	1089	CCCCCCCCCCOC(=O)CN1C(=[N](C)c2ccccc12)COc3cccc(OC)c3	25.0225	1	0.6472	0.3528	TP	0.0002	YES
A	1090	COc1ccc(cn1)c2cc(cnc2N)c3ccc(cc3)S(=O)(=O)C	8.1346	1	0.3769	0.6231	FN	0.0002	YES
A	1091	CC(C)(C)c1cc(NC(=O)COC(=O)c2ccc(O)cc2O)n(n1)c3ccccc3	10.7862	1	0.4194	0.5806	FN	0.0002	YES
P	1092	COc1cc(CC(=O)N2CCN(CCc3ccc4C(=O)OCc4c3)CC2)ccc1n5cnnn5	16.9341	1	0.5177	0.4823	TP	0.0005	YES
A	1093	CS(=O)(=O)c1ccc2c(cnc(O)c2c1)C(=O)NCC(O)CN3CCC(CC3)Oc4ccc(Cl)c(Cl)c4	16.6615	1	0.5134	0.4866	TP	0.0002	YES
A	1094	CN(C1CCNC1)C(=O)c2ccccc2Oc3ccccc3	13.9191	1	0.4695	0.5305	FN	0.0001	YES
A	1095	CCCCCCCN1C2=C(CCC2)C(=N)c3ccccc13	16.6607	1	0.5134	0.4866	TP	0.0001	YES
A	1096	CCCN1Cc2cccc(C(=O)NC(CC(=O)OCC)c3ccc(C)cc3)c2C1=O	14.8418	1	0.4842	0.5158	FN	0.0001	YES
C	1097	COCC(N1CCN(CC1C)C2(C)CCN(CC2)C(=O)c3c(C)ncnc3C)c4ccc(cc4)C(F)(F)F	27.3661	1	0.6847	0.3153	TP	0.0003	YES
P	1098	CCOC(=O)C1CCN(CCCSc2ccc(Cl)cc2)CC1	15.4018	1	0.4932	0.5068	FN	0.0001	YES
P	1099	Fc1ccccc1C(=O)Nc2ccc(cc2)c3oc(NCCCN4CCCC4)nn3	20.513	1	0.575	0.425	TP	0.0002	YES
C	1100	CCNc1cc(ccn1)c2nc(Nc3cccc(Cl)c3)nn2CC(O)CC	17.0056	1	0.5189	0.4811	TP	0.0002	YES
C	1101	C1CCN(C1)C23CNCC(C(C2)c4ccccc4)C(C3)c5ccccc5	21.7814	1	0.5953	0.4047	TP	0.0004	YES
A	1102	Clc1ccc(CN2C3=NCCN3c4ccccc24)cc1Cl	19.4346	1	0.5577	0.4423	TP	0.0001	YES
P	1103	O[N](=O)c1ccc2[nH]c(Cc3ccc(Oc4ccccc4)cc3)nc2c1	18.5337	1	0.5433	0.4567	TP	0.0002	YES
C	1104	COC(C)(C)c1ccc(cc1)N2CCC(Cc3ccccc3N4CCN(C)CC4)C2=O	22.2579	1	0.6029	0.3971	TP	0.0001	YES
C	1105	Cc1ccc2[nH]c3c(ncnc3c2c1)N4CCN(Cc5ccccc5)CC4	20.3086	1	0.5717	0.4283	TP	0.0005	YES
P	1106	NC(=O)CNCC1CCC2(CC1)OOC3(O2)C4CC5CC(CC3C5)C4	17.8052	1	0.5317	0.4683	TP	0.0004	YES
P	1107	CS(=O)(=O)Nc1ccc(cc1)C(=O)C2CCN(CCCc3ccccc3)CC2	12.9609	1	0.4541	0.5459	FN	0.0001	YES
V	1108	NC1=NC(c2cccc(c2)c3cncnc3)(c4ccnc(c4)C(F)(F)F)c5ccccc15	20.9797	1	0.5825	0.4175	TP	0.0006	YES
P	1109	Fc1ccc(NC(=O)CN2CCN(CC2)S(=O)(=O)N3CCCCCC3)cc1	13.9138	1	0.4694	0.5306	FN	0.0002	YES
V	1110	CC(C)C1(CCC(C1)N2CCC(CC2)c3cccnc3)C(=O)NCc4cc(cc(c4)C(F)(F)F)C(F)(F)F	30.4982	1	0.7348	0.2652	TP	0.0004	YES
C	1111	FC(F)(F)c1ccc2ncnc(NCC(=O)NC3CN(C3)C4CCC(CC4)c5ccccc5C#N)c2c1	27.8538	1	0.6925	0.3075	TP	0.0006	YES
C	1112	CN(C1CCN(Cc2ccc(cc2)C(F)(F)F)CC1)C(=O)Cc3ccc(NC(=O)C)cc3	20.7377	1	0.5786	0.4214	TP	0.0002	YES
P	1113	CCCOc1ccc(cc1)N2C(=O)CC(N3CCN(CC3)c4ccc(cc4)[N](=O)O)C2=O	19.9981	1	0.5668	0.4332	TP	0.0002	YES
A	1114	Clc1cc(Cl)c2nnc(SCCCCN3C(=O)c4ccccc4C3=O)n2c1	16.3594	1	0.5085	0.4915	TP	0.0002	YES
C	1115	CC(N1CCCC1)c2cnc3c(C)c(NC(=O)c4ccc(OCC5CC5)cc4)ccc3c2	20.9793	1	0.5825	0.4175	TP	0.0004	YES
P	1116	Cc1ccc(cc1)S(=O)(=O)N(CC(O)CN2CCCCC2)c3cccc(c3)[N](=O)O	15.0664	1	0.4878	0.5122	FN	0.0002	YES
V	1117	OC1CCC(CC1)NC(=O)C(C2CCCCC2)n3c(nc4cc(F)c(F)cc34)c5ccc(Cl)cc5	24.9984	1	0.6468	0.3532	TP	0.0005	YES
C	1118	CC(C)c1nc(N2CCN(CC2)C(=O)c3occc3)c(C#N)c4CC(C)(C)OCc14	19.7064	1	0.5621	0.4379	TP	0.0002	YES
C	1119	CC(C)C1(CCC(C1)N2CCC(CC2)c3ccc(F)cc3)C(=O)NCc4cc(cc(c4)C(F)(F)F)C(F)(F)F	32.2145	1	0.7622	0.2378	TP	0.0004	YES
P	1120	CC(Oc1ccccc1CC2CC2)C3=NCCN3	14.0002	1	0.4708	0.5292	FN	0.0001	YES
A	1121	CN1CCN(CC1)C2=Nc3ccccc3Oc4ccc(Cl)cc24	18.4176	1	0.5415	0.4585	TP	0.0001	YES
A	1122	FC(F)(F)Oc1ccc2[nH]c(nc2c1)C3CCC4(CC3)CN(C(=O)O4)c5cccnc5	19.9222	1	0.5655	0.4345	TP	0.0006	YES
P	1123	Fc1ccc(Cn2c(nc3ccccc23)C4CNCCS4)cc1	17.5874	1	0.5282	0.4718	TP	0.0002	YES
P	1124	CCCN1C(=N)N(CC(O)COc2cccc(C)c2)c3ccccc13	15.4738	1	0.4944	0.5056	FN	0.0001	YES
P	1125	CS(=O)(=O)Nc1ccc(c(Cl)c1)c2ccc(Cl)c(F)c2	10.1131	1	0.4086	0.5914	FN	0.0001	YES
P	1126	COc1ccc(CN2CCC(CC2)NC(=O)C3=CC(=O)c4ccc(F)cc4O3)cc1	16.8043	1	0.5156	0.4844	TP	0.0002	YES
A	1127	Cc1ccc(C)c(COC2=COC(=CC2=O)CN3CCN(CC3)C(=O)c4occc4)c1	15.5481	1	0.4955	0.5045	FN	0.0002	YES
V	1128	CC1CN(C(=O)CCC(=O)NCCCN2CCN(Cc3ccccc3)CC2)c4cc(Cl)ccc4O1	24.1882	1	0.6338	0.3662	TP	0.0001	YES
C	1129	Nc1nccc2cc(OC3CCCN(Cc4ccccc4)C3)ccc12	18.9106	1	0.5494	0.4506	TP	0.0001	YES
A	1130	CC(Oc1ccc(cc1C(=O)N2CCN(CC2)c3ncc(cc3Cl)C(F)(F)F)S(=O)(=O)C)C(F)(F)F	19.9326	1	0.5657	0.4343	TP	0.0004	YES
A	1131	CCOc1cc(CN2CCC(CC2)Nc3oc4ccc(cc4n3)S(=O)(=O)N)ccc1OC	15.2431	1	0.4907	0.5093	FN	0.0002	YES
C	1132	CCC(CO)N1C(=CC(=CC2=[N](Cc3ccccc3)c4ccccc4S2)C=C1C)C	23.0159	1	0.615	0.385	TP	0.0002	YES
V	1133	OC(CCc1ccccc1)C2CCCC2C(=O)NCc3cc(Cl)cc(Cl)c3	20.1171	1	0.5687	0.4313	TP	0.0001	YES
C	1134	CCCCN(C)C(=O)C1CCN(CCCc2ccccc2)CC1	17.8801	1	0.5329	0.4671	TP	0	YES
V	1135	CC(=O)C1=NN2C(COc3ccc(C)cc23)C1(CCCN4CCOCC4)c5ccccc5	20.546	1	0.5755	0.4245	TP	0.0004	YES
P	1136	CCc1ccc(CNC(=O)CCC(=O)N2Cc3cccc(OC)c3Oc4ncccc24)cc1	18.2324	1	0.5385	0.4615	TP	0.0002	YES
V	1137	CN1CCCC1CN2N=C(Cc3ccc(Cl)cc3)c4ccncc4C2=O	19.4653	1	0.5582	0.4418	TP	0.0001	YES
P	1138	Fc1ccc(CNC(=O)C2=CC3=C(N=C4C=CC=CN4C3=O)N(CC5CCCO5)C2=N)cc1	16.1114	1	0.5046	0.4954	TP	0.0005	YES
V	1139	N#Cc1ccccc1OCCCN2CCC(Cc3ccccc3)CC2	20.7609	1	0.579	0.421	TP	0.0001	YES
P	1140	CNC(C)c1ccc(OC)cc1Oc2ccc(Cl)c(Cl)c2	15.4225	1	0.4935	0.5065	FN	0.0001	YES
C	1141	CC(C)(C)COc1ccc2Oc3ccc(cc3C4(COC(=N4)N)c2c1)c5cncc(c5)C#N	19.6045	1	0.5605	0.4395	TP	0.0005	YES
C	1142	Fc1ccc(cc1)N2CCN(CC2)C3CCCN(C3)C(=O)c4ccc(Cl)s4	20.603	1	0.5764	0.4236	TP	0.0002	YES
P	1143	FC(F)Oc1ccc(cc1)C(=O)NCC(=O)N2CCN(C\C=C\c3ccccc3)CC2	18.6805	1	0.5457	0.4543	TP	0.0003	YES
P	1144	CN(C)CCCn1nc(c2cnc3[nH]cc(C(=O)NC(C)(C)CO)c3n2)c4cc(OC(F)F)ccc14	21.0301	1	0.5833	0.4167	TP	0.0003	YES
A	1145	COC(=O)c1[nH]c2ccccc2c1NC(=O)CN3CCN(C\C=C\c4ccccc4)CC3	20.1911	1	0.5698	0.4302	TP	0.0003	YES
V	1146	COc1cccc(c1)n2cc3N=C(C)N(CC4CCCN(CC5CCCO5)C4)C(=O)c3n2	18.9642	1	0.5502	0.4498	TP	0.0005	YES
C	1147	OC(COc1ccc(cc1)C(=O)c2ccccc2)CN3CCN(Cc4ccccc4)CC3	20.6222	1	0.5767	0.4233	TP	0.0001	YES
A	1148	CC(C)(N1C2CCC1CC(C2)Oc3cccc(c3)C(=O)N)c4ccccc4	18.6376	1	0.545	0.455	TP	0.0001	YES
C	1149	Clc1ccc(CN2CCN(CCN3Cc4ccccc4C3)C2=O)cc1Cl	22.3817	1	0.6049	0.3951	TP	0.0001	YES
P	1150	OCC(=O)N1CCN(Cc2ccnc(Nc3ncc(C#N)s3)c2)CC1	13.6747	1	0.4656	0.5344	FN	0.0002	YES
V	1151	OCCC1CN(Cc2cccn2c3ncccn3)CCN1Cc4ccc(F)cc4	21.7173	1	0.5943	0.4057	TP	0.0002	YES
P	1152	CCOC(=O)C1CCN(CC1)C(=O)CCc2c(C)nc3cc(nn3c2C)c4ccccc4	18.1364	1	0.537	0.463	TP	0.0002	YES
P	1153	CCN(CCOc1ccc(cc1)[N](=O)O)CCc2ccc(cc2)[N](=O)O	19.2477	1	0.5547	0.4453	TP	0.0002	YES
P	1154	COc1ccc(CN2CCC(CO)(CCOc3ccccc3)CC2)c(OC)c1C	18.4095	1	0.5413	0.4587	TP	0.0001	YES
C	1155	Oc1cc(Cl)cc(Cl)c1CNC(=O)C2CCN(Cc3ccn(c3)c4ccc(cc4)C(F)(F)F)CC2	26.2596	1	0.6669	0.3331	TP	0.0003	YES
A	1156	NC1CCN(C1)S(=O)(=O)c2ccc3[nH]c(cc3c2)c4cc5ccccc5nc4O	13.7055	1	0.4661	0.5339	FN	0.0005	YES
A	1157	CNCc1ccc(Cl)cc1Oc2ccc(C)cc2	13.9946	1	0.4707	0.5293	FN	0	YES
P	1158	Fc1ccc2c(c[nH]c2c1)C3=CCN(CCN4c5cccc6CCCN(c56)S4(=O)=O)CC3	19.6971	1	0.5619	0.4381	TP	0.0009	No
C	1159	COc1ccc(CC2CN3C(C)CN=C3N2CCNC(=O)c4ccc(C)c(Br)c4)cc1	20.6356	1	0.577	0.423	TP	0.0002	YES
A	1160	CC(=O)c1cccc(NC(=O)c2ccc3C(=O)N4CCCCCC4=Nc3c2)c1	14.687	1	0.4818	0.5182	FN	0.0001	YES
P	1161	COc1ccc(OC)c(CN2CCC(CO)(CCOc3ccccc3)CC2)c1	17.4206	1	0.5255	0.4745	TP	0.0001	YES
P	1162	CSc1nn2c3CCCCc3c(C)nc2c1S(=O)(=O)c4ccccc4	11.3604	1	0.4285	0.5715	FN	0.0002	YES
P	1163	CC1CC(C)CN(CCCNC(=O)c2cc3COc4ccccc4c3s2)C1	18.9847	1	0.5505	0.4495	TP	0.0001	YES
A	1164	OCCc1cc(cc(c1)S(=O)(=O)N2CCN(CC2)C(=O)C3CC3c4ccc(cc4)C(F)(F)F)C(F)(F)F	22.0047	1	0.5989	0.4011	TP	0.0004	YES
P	1165	Brc1ccc(cc1)C(=O)NN2C(Nc3ccccc3C2=O)c4occc4	14.6202	1	0.4807	0.5193	FN	0.0002	YES
V	1166	Cc1sc2nc(CN3CCCCC3)nc(N4CCN(CC4)C(=O)c5occc5)c2c1C	19.7877	1	0.5634	0.4366	TP	0.0005	YES
A	1167	CN(C)CCCN1C(=O)N(Cc2occc2)C(=O)c3c4CCCCCc4sc13	17.4286	1	0.5256	0.4744	TP	0.0002	YES
C	1168	COc1ccccc1C(=O)Nc2ccnn2C3CCN(C\C=C\c4ccc(F)cc4)CC3	21.5007	1	0.5908	0.4092	TP	0.0003	YES
V	1169	CC1=C(C(C2=C(O)CCCC2=N1)c3ccc4ccccc4c3)C(=O)N5CCN(CC5)c6ccccc6	22.1117	1	0.6006	0.3994	TP	0.0008	YES
V	1170	CC1(C)CC(CN2CCC(F)(CNC(=O)c3cc(Cl)cc(Cl)c3)CC2)CCO1	21.7687	1	0.5951	0.4049	TP	0.0002	YES
P	1171	O[N](=O)c1ccc(cc1)C(=O)C[N]2=CC=CC(=C2)C(=O)Nc3ccccc3	16.7741	1	0.5152	0.4848	TP	0.0003	YES
A	1172	COc1cc(NS(=O)(=O)C)ccc1Nc2c3ccccc3nc4ccccc24	13.2431	1	0.4587	0.5413	FN	0.0002	YES
A	1173	CC(C)Cc1ccc(CN2CCCC(C2)NC(=O)Cn3nc(C)c(C(=O)C)c3C)cc1	17.8572	1	0.5325	0.4675	TP	0.0001	YES
A	1174	OC1(CCN(Cc2c[nH]nc2c3ccccc3)CC1)c4ccc(Cl)cc4	20.578	1	0.576	0.424	TP	0.0002	YES
P	1175	COc1ccc(cn1)c2cc(cnc2N)c3ccc(cc3)S(=O)(=O)NC4CC4	12.1545	1	0.4412	0.5588	FN	0.0002	YES
V	1176	CN1C2CCC3C(CCC4(C)C3C\C(=C/c5cnc(nc5)C6CC6)\C4O)C2(C)C=CC1=O	22.5435	1	0.6075	0.3925	TP	0.001	No
C	1177	Cc1cc2c(cccc2cn1)c3nnc(SCCCN4CCc5ccc(cc5CC4)c6cc(C)nn6C)n3C	25.2066	1	0.6501	0.3499	TP	0.0009	No
V	1178	O=C(N1CCCCC1)c2ccccc2c3ccc(OCCCN4CCCCC4)cc3	23.2195	1	0.6183	0.3817	TP	0.0001	YES
P	1179	CN1CC=C(C=C1)c2ccccc2CC3CCNC3=O	13.5229	1	0.4631	0.5369	FN	0.0001	YES
V	1180	Cc1ccccc1C(=O)NC2CC3CCCC(C2)N3Cc4ccc(Cl)cc4	22.1708	1	0.6015	0.3985	TP	0.0001	YES
C	1181	CCC(C)N(CCNC(=O)CC1Oc2ccc(C)cc2NC1=O)C3CCCCC3	18.7818	1	0.5473	0.4527	TP	0.0001	YES
P	1182	COc1ccccc1C(=O)Nc2ccnn2C3CCN(CCC(C)c4oc(C)cc4)CC3	20.5946	1	0.5763	0.4237	TP	0.0002	YES
A	1183	O=C(NC1CC1c2ccccc2)N3CCC(CC3)c4oc5ccccc5n4	18.6652	1	0.5454	0.4546	TP	0.0004	YES
V	1184	OC1(CCNCC1c2onc(c2Br)c3c(Cl)cccc3Cl)c4ccc(F)c(F)c4	23.5469	1	0.6235	0.3765	TP	0.0003	YES
P	1185	CCN(CC)C(=O)\C(=C\c1ccc2OCOc2c1)\NC(=O)c3ccc(Br)cc3	13.6715	1	0.4655	0.5345	FN	0.0003	YES
V	1186	COCC(=O)N(Cc1ccsc1)C2CCN(CC2)C(C)CCNC(=O)c3c(C)cc(Cl)nc3C	19.6485	1	0.5612	0.4388	TP	0.0002	YES
A	1187	CNC(C)c1cc(F)ccc1Oc2ccc(Cl)c(Cl)c2	16.467	1	0.5103	0.4897	TP	0.0001	YES
A	1188	CC(OC(=O)C1=NNC(=O)CC1)C(=O)c2cc(C)n(c2C)c3ccc(OC(F)F)cc3	12.3249	1	0.444	0.556	FN	0.0002	YES
C	1189	CC1=CC(=O)Oc2c(C)c(OCCCCN3CCC(CC3)c4noc5cc(F)ccc45)ccc12	20.7361	1	0.5786	0.4214	TP	0.0005	YES
V	1190	CCOc1cc2ncc(C(=O)N)c(Nc3cccc(Cl)c3Cl)c2cc1N4CCCN(CC4)C(C)C	25.283	1	0.6513	0.3487	TP	0.0002	YES
P	1191	Fc1ccccc1NC(=O)CCN2CCN(C\C=C\c3ccccc3)CC2	19.9122	1	0.5654	0.4346	TP	0.0002	YES
P	1192	Nc1nc2cc3CCN(Cc4ccc(F)cc4)CCc3cc2s1	18.2366	1	0.5386	0.4614	TP	0.0002	YES
A	1193	CCOC(=O)c1cc(nn1c2cccc(c2)c3ccccc3OC(F)(F)F)C(=O)N	14.506	1	0.4789	0.5211	FN	0.0003	YES
V	1194	Fc1ccc(cc1)N2CCN(CCCN3c4cccc5cccc(c45)S3(=O)=O)CC2	17.8796	1	0.5329	0.4671	TP	0.0005	YES
C	1195	COCCCc1cccc2cccc(CN(C3CC3)C(=O)C4CNCCC45OCc6cc(F)c(F)cc56)c12	27.7966	1	0.6915	0.3085	TP	0.0009	No
C	1196	Cn1c(CCCCN2CC3CC3(C2)c4ccc(cc4)C(F)(F)F)nnc1C(C)(C)C	24.9969	1	0.6467	0.3533	TP	0.0003	YES
P	1197	O[N](=O)c1ccc(CCN(CCF)CCOc2ccc(cc2)[N](=O)O)cc1	20.8107	1	0.5798	0.4202	TP	0.0002	YES
V	1198	Cc1onc(c1)c2ccc3CCN(CCCSc4nnc(C)n4C)CCc3c2	18.9134	1	0.5494	0.4506	TP	0.0002	YES
A	1199	COc1ccc(CCN(C)C2CCCN(C2)S(=O)(=O)c3ccccc3)cc1OC	13.7179	1	0.4663	0.5337	FN	0.0001	YES
V	1200	CC1CCC(CC1)N2CCN(CC2)c3ccc(cc3)[N](=O)O	19.0049	1	0.5509	0.4491	TP	0.0002	YES
C	1201	Cc1ccc2c(cccc2n1)c3nnc(SCCCN4CCc5cc6nc(oc6c(C)c5CC4)C(C)(C)C)n3C	25.7068	1	0.6581	0.3419	TP	0.0009	No
P	1202	CC(NC(=O)C1(N)CCN(CC1)c2ncnc3[nH]ccc23)c4ccc(Cl)cc4	19.5686	1	0.5599	0.4401	TP	0.0002	YES
C	1203	COc1cccc(c1)C(=O)N(C)CC2CCN(CCc3cccc(c3)C(F)(F)F)CC2	21.8503	1	0.5964	0.4036	TP	0.0002	YES
A	1204	COc1cc(NC(=O)C(=O)c2c(C)n(Cc3ccc(Cl)cc3)c4ccc(OC(F)(F)F)cc24)ccn1	19.8511	1	0.5644	0.4356	TP	0.0003	YES
P	1205	Fc1cccc(c1)C(=O)c2ccc(cc2)N3CCN(CC3)C(=O)c4ccccc4	17.9227	1	0.5335	0.4665	TP	0.0002	YES
A	1206	OC(=O)CNc1ncccc1[N](=O)O	5.4065	1	0.3333	0.6667	FN	0.0001	YES
P	1207	CSc1ccccc1OCc2onc(c2)C(=O)NCC(C)(C)N3CCOCC3	14.8192	1	0.4839	0.5161	FN	0.0001	YES
A	1208	COc1ccc(cc1OC)C(=O)NCC(=O)N\N=C\C=C\c2ccccc2	12.2667	1	0.443	0.557	FN	0.0002	YES
C	1209	COc1ccc(cc1)C(CCNCc2ccc(OC)c(OC)c2)c3ccc(F)cc3	18.8545	1	0.5485	0.4515	TP	0.0001	YES
P	1210	CC(C)Cc1ccc(CN2CCCC(C2)NC(=O)C3=CN=C4C=CC=CN4C3=O)cc1	18.3618	1	0.5406	0.4594	TP	0.0001	YES
C	1211	CCc1ccc(cc1)C2CC3CN(Cc4ccccc4OC)C(=O)C35CCCN25	21.1401	1	0.585	0.415	TP	0.0004	YES
C	1212	CCOC(=O)N1CCC(CC1)N2Cc3cccc(C(=O)Nc4c(C)cccc4CC)c3C2=O	18.8617	1	0.5486	0.4514	TP	0.0001	YES
V	1213	Cc1ccccc1C2CC(CCC2C(=O)N3CC(C3)(c4ccccc4)c5ccccc5)NCc6ccc(Cl)cc6	29.8237	1	0.724	0.276	TP	0.0008	YES
A	1214	CC(C)(C)c1ccc(cc1)C(=O)c2c[nH]c(c2)C(=O)NCCCn3ccnc3	14.2889	1	0.4754	0.5246	FN	0.0002	YES
P	1215	Clc1ccc(COc2ccccc2C(=O)N3CCN(CC3)C(=O)c4occc4)cc1	17.9701	1	0.5343	0.4657	TP	0.0002	YES
C	1216	CCOc1cccc(c1)C(=O)NC(=S)Nc2ccc(cc2)N3CCN(CC)CC3	15.9657	1	0.5022	0.4978	TP	0.0001	YES
V	1217	Cc1ccc(cc1)N2CCN(CCc3nc4cc(NC(=O)c5occc5)ccc4n3C)CC2	20.7959	1	0.5795	0.4205	TP	0.0005	YES
P	1218	COC(=O)C1CC1COc2ccc3ncc(F)c(CCC45CCC(CC4)(CO5)NCc6ccc7OCC(=O)Nc7n6)c3n2	26.5778	1	0.672	0.328	TP	0.0012	No
C	1219	CC(C)S(=O)(=O)NC1CN(CC1c2ccc(cc2)c3ccc(cc3)C#N)c4ccccc4	18.7287	1	0.5464	0.4536	TP	0.0002	YES
P	1220	CCS(=O)(=O)N1CCN(CC1)c2ccnc3cc(Cl)ccc23	11.2375	1	0.4266	0.5734	FN	0.0001	YES
C	1221	CCCCCCCN(CC)C\C=C\Cc1ccccc1	16.0905	1	0.5042	0.4958	TP	0.0001	YES
P	1222	CCCOc1ccc(cc1[N](=O)O)C2=CSC3=NCCN23	13.8154	1	0.4678	0.5322	FN	0.0002	YES
V	1223	CC(C)c1nnc(C)n1C2CC3CCC(C2)N3CCC(NC(=O)C4CCC4)c5ccccc5	23.7437	1	0.6267	0.3733	TP	0.0005	YES
P	1224	CNCCC(Oc1ccccc1OC)c2ccccc2	14.0543	1	0.4716	0.5284	FN	0	YES
A	1225	Cc1cc2nc(\C=C\c3ccccc3)n(Cc4ccc(Cl)cc4)c2cc1C	20.4372	1	0.5738	0.4262	TP	0.0002	YES
V	1226	Clc1cccc(c1)N2CCN(CCN3CCCC(C3)OCc4ccccc4)C2=O	22.3537	1	0.6044	0.3956	TP	0.0001	YES
P	1227	COc1ccc(CCN2C(=N)C(=CC3=C2N=C4C=CC=CN4C3=O)C(=O)NC5CCCC5)cc1	16.5263	1	0.5112	0.4888	TP	0.0005	YES
A	1228	CCCCN(CC(O)COc1cccc(C)c1)CC(O)COc2cccc(C)c2	17.8829	1	0.5329	0.4671	TP	0	YES
V	1229	CSCCCNC(=O)c1ccc(OC2CCN(CCc3ccccc3)CC2)cc1	18.9412	1	0.5498	0.4502	TP	0.0001	YES
C	1230	COC(=O)N(NC(=O)c1c(CN2CCN(Cc3ccccc3)CC2)c(nc4ccccc14)c5ccccc5)c6ccccc6	25.3754	1	0.6528	0.3472	TP	0.0009	No
V	1231	OC(C(N1CCCOCC1)c2ccccc2)(c3cccnc3)c4cccnc4	18.8439	1	0.5483	0.4517	TP	0.0001	YES
V	1232	Cc1nn(CC=C)cc1CN2CCC(CC2)C(=O)Nc3cccc(c3)c4cccc(Cl)c4	21.7288	1	0.5944	0.4056	TP	0.0002	YES
A	1233	CC(CC(CS(=O)(=O)N1CCC(CC1)OCc2ccc(Cl)cc2Cl)N(O)C=O)c3ncc(F)cn3	16.5346	1	0.5113	0.4887	TP	0.0002	YES
P	1234	FC(F)(F)Oc1ccc(CNC(=O)C2N(CCc3ccccn3)C(=O)c4ccccc24)cc1	20.3372	1	0.5722	0.4278	TP	0.0003	YES
A	1235	N=C1N(Cc2occc2)C3=C(C=C1C(=O)NCC4CCCO4)C(=O)N5C=CC=CC5=N3	13.1158	1	0.4566	0.5434	FN	0.0005	YES
V	1236	CN1CCN(CC1)c2ccccc2CC3CCN(C3=O)c4ccc(cc4)c5ccncc5	22.5001	1	0.6068	0.3932	TP	0.0004	YES
P	1237	Clc1ccc(cc1)C2CCN(CC2)C3=C(C#N)C(=O)N(CC4CC4)C=C3	20.0029	1	0.5668	0.4332	TP	0.0001	YES
C	1238	FC(F)(F)C1CCN(CCN2CCN(C2=O)c3cccc(I)c3)CC1	24.7502	1	0.6428	0.3572	TP	0.0005	YES
C	1239	CCn1nc(Cc2ccc(OC3CCC3)cc2)cc1C4CCN(CC5CN(CC5c6cccc(F)c6)C(C(=O)O)C(C)(C)C)CC4	31.258	1	0.7469	0.2531	TP	0.0009	No
C	1240	CCOC(=O)c1ccc(NC(=S)N(CCCN2CCCCCC2)Cc3occc3)cc1	18.3741	1	0.5408	0.4592	TP	0.0001	YES
V	1241	Cc1ccc2c(cccc2n1)c3nnc(SCCCN4CCc5nc6cc(ccn6c5CC4)C(F)(F)F)n3C	27.0699	1	0.6799	0.3201	TP	0.001	No
A	1242	COC(=O)C1=C(N)Oc2cc(ccc2C1c3ccccc3OC)N(C)C	12.6518	1	0.4492	0.5508	FN	0.0001	YES
A	1243	C(COc1ccc(cc1)C2=NCCO2)CN3CCCCC3	14.9693	1	0.4863	0.5137	FN	0.0001	YES
V	1244	FC(F)(F)c1cc(c2cccs2)n(n1)c3ccc(cc3)C(=O)NCCCN4CCOCC4	20.954	1	0.5821	0.4179	TP	0.0003	YES
P	1245	Oc1cccc2[nH]c(Cc3ccc(Oc4ccccc4)cc3)nc12	15.6579	1	0.4973	0.5027	FN	0.0002	YES
V	1246	Oc1nc(CN2CCN(C\C=C\c3ccccc3)CC2)nc4cc(Cl)ccc14	20.9949	1	0.5827	0.4173	TP	0.0002	YES
C	1247	COc1ccccc1Oc2ccccc2CN3CCC4(CC3)CCN(CC4)C(=O)c5ccccn5	22.8837	1	0.6129	0.3871	TP	0.0004	YES
V	1248	Cc1ccc(cn1)c2nnc(SCCCN3CC4CC4(C3)c5ccc(cc5)C(F)(F)F)n2C	23.8568	1	0.6285	0.3715	TP	0.0006	YES
V	1249	O[N](=O)c1ccc(cc1)N2CCN(CC2)C(=O)NC3CCCCC3	17.9601	1	0.5341	0.4659	TP	0.0002	YES
C	1250	CCOCC1CCC(CC1)N2CC(C2)NC(=O)CNc3nn(C)c4ccc(cc34)C(F)(F)F	24.5175	1	0.6391	0.3609	TP	0.0003	YES
P	1251	O=C(CSc1nnc(c2occc2)c(n1)c3occc3)Nc4ccccc4	13.1064	1	0.4565	0.5435	FN	0.0002	YES
A	1252	CC1(N=C(N)COC1F)c2cc(NC(=O)c3ccc(cn3)C#N)ccc2F	16.4559	1	0.5101	0.4899	TP	0.0002	YES
C	1253	CNc1nc2N(C(=O)NCc2c(n1)c3ccccc3Cl)c4c(Cl)cccc4Cl	20.8575	1	0.5805	0.4195	TP	0.0002	YES
C	1254	CCCn1c2C(=O)N(CC(=O)N3CCN(CC3)C4CCCCC4)N=Cc2c5ccccc15	20.7702	1	0.5791	0.4209	TP	0.0004	YES
A	1255	COc1ccc(Cl)cc1NC(=S)N(Cc2occc2)Cc3cccnc3	15.2564	1	0.4909	0.5091	FN	0.0001	YES
P	1256	COc1ccc2cc(ccc2c1)C(C)C(=O)O	8.3389	1	0.3802	0.6198	FN	0	YES
V	1257	CC(CCSc1nnc(c2cccc3nc(C)ccc23)n1C)N4CCc5cc6nc(C)oc6c(Br)c5CC4	24.2081	1	0.6341	0.3659	TP	0.001	No
C	1258	CCC(C)(C)Cc1c[nH]c(CCc2ccc(cc2)c3ccccn3)n1	17.7685	1	0.5311	0.4689	TP	0.0002	YES
A	1259	COc1cccc2c1C(=NS2(=O)=O)NCC3(CCC(O)CC3)c4ccccc4	13.4282	1	0.4616	0.5384	FN	0.0001	YES
V	1260	FC(F)(F)c1c(ccn2c(CC3CC3)nnc12)N4CCC(CC4)c5ccccc5	23.173	1	0.6176	0.3824	TP	0.0006	YES
P	1261	CS(=O)(=O)c1ccc(cc1)c2cnn3ccc(nc23)c4cccc(c4)S(=O)(=O)C5CC5	7.1754	1	0.3616	0.6384	FN	0.0005	YES
P	1262	CC(C)(C)NC(=O)c1c[nH]c2ncc(nc12)c3nn(CCCS(=O)(=O)C)c4ccc(OC(F)F)cc34	15.5502	1	0.4956	0.5044	FN	0.0003	YES
V	1263	CN1CCCN(CC1)c2ccccc2CC3CCN(C3=O)c4ccc(cc4)C(C)(C)O	22.2579	1	0.6029	0.3971	TP	0.0001	YES
P	1264	CC(NC(=O)c1cc(ccc1Cl)S(=O)(=O)N(C)C)c2ccc(cc2)n3ccnc3	10.7876	1	0.4194	0.5806	FN	0.0002	YES
V	1265	O=C(N1CCCC1)c2ccc(OC3CCN(C\C=C\c4ccccc4)CC3)cc2	21.0424	1	0.5835	0.4165	TP	0.0002	YES
P	1266	COC(=O)C(C1CCNCC1)c2ccc(Cl)c(Cl)c2	14.2561	1	0.4749	0.5251	FN	0.0001	YES
C	1267	COc1ccc(CN2CCC(CC2)n3nccc3NC(=O)c4ccc5OCOc5c4)cc1C	19.0944	1	0.5523	0.4477	TP	0.0005	YES
A	1268	CCN1CCN(CC1)c2nc3N(C)C(=O)NC(=O)c3n2CCCc4ccccc4	18.2116	1	0.5382	0.4618	TP	0.0002	YES
V	1269	COc1cc(CCN2CCN(CC(C)c3ccc4C(=O)OCc4c3C)CC2)ccc1C#N	22.9751	1	0.6144	0.3856	TP	0.0001	YES
V	1270	CC1CCCN1C2CCN(C2)c3ccc(NC(=O)c4ccc(Cl)cc4)cc3	21.2969	1	0.5875	0.4125	TP	0.0001	YES
V	1271	CC(NC1CCC(CC1)c2c[nH]c3ccccc23)C4CCN(CC4)C(=O)\C=C\c5cc(F)c(F)c(F)c5	28.6347	1	0.705	0.295	TP	0.0007	YES
V	1272	Cn1c(CCCCN2CC3CC3(C2)c4ccc(cc4)C(F)(F)F)nnc1c5cccc(F)c5	26.4849	1	0.6706	0.3294	TP	0.0006	YES
P	1273	CCC12CCCN3CCc4c(C13)n(C(=O)C2)c5ccccc45	16.3402	1	0.5082	0.4918	TP	0.0004	YES
A	1274	CN1CCN(CC1)c2nc3ccccc3nc2C(C#N)C(=O)OC4CCCCC4	21.3024	1	0.5876	0.4124	TP	0.0002	YES
V	1275	Cc1ccc(SCCC2=CC=[N](CC(=O)c3ccccc3)C=C2)cc1	17.5564	1	0.5277	0.4723	TP	0.0002	YES
V	1276	CCC1CCCCN1CCCNC(=O)C2=CN(CC)c3ccc(cc3C2=O)S(=O)(=O)N(C)C4CCCCC4	21.1542	1	0.5853	0.4147	TP	0.0002	YES
C	1277	Cc1ccc(c(C)c1)n2nnnc2SCC(=O)NCC3(CCCCC3)N4CCCCC4	20.8021	1	0.5796	0.4204	TP	0.0002	YES
A	1278	CCOc1ccc(CNCCc2ccc3OCOc3c2)cc1	14.5612	1	0.4798	0.5202	FN	0.0001	YES
V	1279	O=C1CCc2ccccc2N1CCCN3CCC(CC3)c4ccc5[nH]ccc5c4	22.8806	1	0.6129	0.3871	TP	0.0004	YES
A	1280	Fc1ccccc1C(=O)N\C(=C\c2ccc(Br)cc2)\C(=O)N3CCCC3	15.7248	1	0.4984	0.5016	FN	0.0003	YES
P	1281	CN(C)CC1CCN(CC(=O)Nc2cc(nc(n2)c3oc(C)cc3)n4nc(C)cc4C)C1	18.7202	1	0.5463	0.4537	TP	0.0002	YES
P	1282	Fc1ccc(CNC(=O)C2=CC3=C(N=C4C=CC=CN4C3=O)N(Cc5cccnc5)C2=N)cc1	15.829	1	0.5	0.5	TP	0.0005	YES
A	1283	CCCCN(C)CCCNC(=O)C1CCC(CNS(=O)(=O)c2c(C)cc(C)cc2C)CC1	17.5554	1	0.5277	0.4723	TP	0.0001	YES
P	1284	CN(C)CCC=C1c2ccccc2C=Cc3ccccc13	15.4954	1	0.4947	0.5053	FN	0.0001	YES
A	1285	CCN1CCN(CC1)c2c(cnc3ccccc23)C(=O)c4ccc(OC)cc4	18.1138	1	0.5366	0.4634	TP	0.0001	YES
P	1286	Cc1cccc(c1)S(=O)(=O)NCCCCN2CCC(CC2)c3noc4cc(F)ccc34	18.0827	1	0.5361	0.4639	TP	0.0002	YES
C	1287	CC(C(=O)NC1(CCC(CC1)N2CCC(C)CC2)c3ccccc3)c4cc(cc(c4)C(F)(F)F)C(F)(F)F	31.1898	1	0.7458	0.2542	TP	0.0004	YES
P	1288	CS(=O)(=O)N(CC(=O)N1CCN(Cc2ccccc2)CC1)c3cccc(c3)[N](=O)O	13.5032	1	0.4628	0.5372	FN	0.0002	YES
P	1289	COc1ccc2ncc(C#N)c(CC(O)C34CCC(CC3)(CO4)NCc5ccc6OCC(=O)Nc6n5)c2n1	21.4301	1	0.5897	0.4103	TP	0.0009	No
P	1290	N=C1N(C2CCCC2)C3=C(C=C1C(=O)NCC4CCCO4)C(=O)N5C=CC=CC5=N3	14.6096	1	0.4805	0.5195	FN	0.0004	YES
P	1291	Oc1nc2c(F)cccc2n1C3CCN(CCCN4C(=O)COc5ccccc45)CC3	19.8296	1	0.5641	0.4359	TP	0.0005	YES
V	1292	CCCOc1ccccc1CC(N2CCNCC2)c3ccccc3	19.1225	1	0.5527	0.4473	TP	0.0001	YES
P	1293	Brc1oc(cc1)C(=O)N\C(=C\c2ccc(Br)cc2)\C(=O)N3CCOCC3	12.6503	1	0.4492	0.5508	FN	0.0003	YES
P	1294	COc1ccc(cc1)N(C(=O)c2ccc(F)cc2)C3=CC4CCC(C3)N4C	17.984	1	0.5345	0.4655	TP	0.0002	YES
P	1295	C1CCC(CC1)Nc2nnc(c3cccs3)c4ccccc24	16.3175	1	0.5079	0.4921	TP	0.0002	YES
A	1296	CCn1cc(cn1)C2(NC(Cc3c2[nH]c4ccccc34)c5nc(c[nH]5)c6ccc(F)cn6)c7oc(C)nn7	26.012	1	0.663	0.337	TP	0.0013	No
P	1297	CC(=O)NCC1OC(=O)N2C1COc3cc(ccc23)c4ccc(nc4)C#N	14.6514	1	0.4812	0.5188	FN	0.0002	YES
A	1298	CC1(C)CC(NC(=O)c2ccc(O)nn2)c3cnn(c3C1)c4cccc(F)c4	15.5319	1	0.4953	0.5047	FN	0.0002	YES
P	1299	NC(=O)C1=NN(CC(=O)N2CCN(Cc3ccc(cc3)C#N)CC2)C(=O)c4ccccc14	17.2089	1	0.5221	0.4779	TP	0.0002	YES
C	1300	CN(CCN1CCN(C1=O)c2cccc(c2)C(F)(F)F)CC34CCC(CC3)C4(C)C	25.4129	1	0.6534	0.3466	TP	0.0002	YES
C	1301	COc1cccc(c1)C(=O)CN2C(=O)N(C)c3c(C#N)c(N4CCCC(N)C4)n(CC=C(C)C)c3C2=O	19.0631	1	0.5518	0.4482	TP	0.0002	YES
P	1302	Fc1ccc(cc1C#N)N2CCN(CCN3Cc4ccccc4C3)C2=O	21.2753	1	0.5872	0.4128	TP	0.0002	YES
C	1303	CCOc1ccc(cc1)N2C(=O)CC(N3CCN(CC3)C4CCc5ccccc5C4)C2=O	20.546	1	0.5755	0.4245	TP	0.0004	YES
P	1304	O[N](=O)c1ccc(cc1)C(=O)NC2CC3CCCC(C2)N3Cc4cccs4	19.8825	1	0.5649	0.4351	TP	0.0002	YES
A	1305	COc1ccccc1N2CCN(CC(O)COc3ccc(cc3)C(F)(F)F)CC2	20.7171	1	0.5783	0.4217	TP	0.0002	YES
P	1306	CCCCN(CCCC)CCCNC(=O)CN1C(=O)COc2ccc(cc12)S(=O)(=O)N3CCC(C)CC3	18.0064	1	0.5349	0.4651	TP	0.0002	YES
C	1307	COc1ccc2SCCN(Cc2c1)C(=O)CCC3CCC(Cc4ccccc4)CC3	21.6543	1	0.5933	0.4067	TP	0.0001	YES
P	1308	CC1=CC(=O)N2N=C(SC2=N1)N3CCCC(C3)C(=O)NCc4ccc(Cl)cc4	15.3832	1	0.4929	0.5071	FN	0.0002	YES
P	1309	Clc1ccc(cc1)S(=O)(=O)N(CC(=O)NCc2cccnc2)C3CCCCC3	13.2663	1	0.459	0.541	FN	0.0002	YES
C	1310	Clc1ccc(CC(NC(=O)C2(CC2)c3ccc(Cl)cc3)C(=O)NC4CC5CCC(C4)N5)cc1	23.3737	1	0.6208	0.3792	TP	0.0004	YES
C	1311	COc1ccc(cc1OC)c2nc(cc3c4ccccc4[nH]c23)C(=O)NCCCN5CCOCC5	21.3083	1	0.5877	0.4123	TP	0.0005	YES
V	1312	OCc1cn(cn1)c2ccc(nn2)N3CCC(CC3)N4CCc5ccc(F)cc45	19.3969	1	0.5571	0.4429	TP	0.0005	YES
C	1313	Fc1cc(OCC2CC2C3CCN(CC3)c4ncc(Cl)cn4)ccc1C(=O)NC5CC5	22.7675	1	0.6111	0.3889	TP	0.0005	YES
C	1314	CN(CC1CCCN(CCc2ccc(F)cc2)C1)C(=O)c3cc(C)oc3C	18.8389	1	0.5482	0.4518	TP	0.0002	YES
P	1315	COc1cc(\C=C\C)ccc1OCCCCN2CC(C)CC(C)C2	18.323	1	0.54	0.46	TP	0.0001	YES
A	1316	COc1cc2CC(C)C(C)Cc3cc(OC)c(OC)c(OC)c3c2c(OC)c1OC	15.7385	1	0.4986	0.5014	FN	0.0001	YES
C	1317	CC(C)(C)c1ccc(cc1)C(=O)CCCN2CCC(CC2)OCc3ccccc3	19.5626	1	0.5598	0.4402	TP	0.0001	YES
V	1318	COc1cccc(CN(C)CC2CCCN(CCc3ccccc3C)C2)c1	21.0128	1	0.583	0.417	TP	0.0001	YES
V	1319	CCCCCCCN(CC)CC#CCCc1ccccc1	18.3787	1	0.5408	0.4592	TP	0	YES
C	1320	Clc1cccc(c1)N2CCN(CCCN3N=C4C=CC=CN4C3=O)CC2	19.0698	1	0.5519	0.4481	TP	0.0001	YES
V	1321	CC(C)C(N(CCCN)C(=O)c1ccc(C)cc1)C2=Nc3cc(Cl)ccc3C(=O)N2Cc4ccccc4	23.2823	1	0.6193	0.3807	TP	0.0002	YES
C	1322	CN1CCC(CC1)NC(=O)c2cnc(NCc3cc(Cl)ccc3Cl)nc2NC4CCNCC4	26.1734	1	0.6656	0.3344	TP	0.0002	YES
A	1323	O[N](=O)c1cc(ccc1N2CCCCC2)C(=O)NCCCn3ccnc3	17.7294	1	0.5305	0.4695	TP	0.0002	YES
P	1324	CN(CCOc1ccc(NS(=O)(=O)C)cc1)CCc2ccc(NS(=O)(=O)C)cc2	7.0402	1	0.3594	0.6406	FN	0.0001	YES
A	1325	O=C(CSc1nnc(c2cccs2)n1c3ccccc3)NCc4occc4	13.6986	1	0.466	0.534	FN	0.0002	YES
V	1326	COC(=O)N(NC(=O)c1c(CN2CCN(CC2)C3CCSCC3)c(nc4ccccc14)c5ccccc5)c6ccccc6	25.0631	1	0.6478	0.3522	TP	0.0009	No
C	1327	NC1=NC(=N)C(=NN1Cc2cccc(F)c2)c3cccc(Cl)c3Cl	16.8456	1	0.5163	0.4837	TP	0.0002	YES
A	1328	CS(=O)(=O)c1ccc(cc1)c2cnc(N)c(c2)c3ccc(nc3)C(F)(F)F	11.679	1	0.4336	0.5664	FN	0.0003	YES
C	1329	COC(=O)c1ccccc1NC(=O)CN2CCN(CC2)C34CC5CC(CC(C5)C3)C4	20.0689	1	0.5679	0.4321	TP	0.0004	YES
V	1330	CCN(CC)Cc1csc(n1)c2cn(CC3CCOCC3)c4c(Cl)cccc24	21.0522	1	0.5836	0.4164	TP	0.0002	YES
A	1331	Clc1ccc(cc1)c2cc(nn2c3ccc(Cl)cc3Cl)C(=O)N4CCOCC4	20.4091	1	0.5733	0.4267	TP	0.0002	YES
A	1332	CS(=O)(=O)Nc1ccc2OC3(CCN(CC3)C4CCc5cc(ccc5C4)C#N)CC(O)c2c1	18.2858	1	0.5394	0.4606	TP	0.0005	YES
A	1333	O=C(COc1ccc(cc1)C#N)N2CCN(CC2)C(=O)c3occc3	12.9925	1	0.4547	0.5453	FN	0.0001	YES
V	1334	Cc1ncoc1c2nnc(SCCCN3CC4CC4(C3)c5cccc(OC(F)(F)F)c5)n2C	22.492	1	0.6067	0.3933	TP	0.0006	YES
P	1335	COc1ccc(cc1)N2CCN(CC2)C(=O)c3ccc(C)c(NC(=O)c4occc4)c3	16.5497	1	0.5116	0.4884	TP	0.0001	YES
C	1336	Cn1cc(CN2CCN(CC2)c3cc(C(=O)Nc4ccc5CCc6c(nn(c7cccc(F)c7)c6c5c4)C(=O)N)c(Cl)cn3)cn1	28.6319	1	0.7049	0.2951	TP	0.0012	No
V	1337	COCC1CCN(C1)C(=O)C2CCN(CC2)c3nc(nc4CCCc34)c5ccccc5	21.1964	1	0.5859	0.4141	TP	0.0004	YES
P	1338	CCCC1=CC(=O)Oc2cc(OCC(=O)NCCCn3ccnc3)c(Cl)cc12	13.6914	1	0.4658	0.5342	FN	0.0002	YES
P	1339	Cc1ccc(C)c(OCc2onc(c2)C(=O)N3CCN(CC3)c4cnccn4)c1	16.0578	1	0.5037	0.4963	TP	0.0002	YES
V	1340	Nc1cc(CN2CCC(F)(CC2)C(=O)N3CCC(CC3)N4c5ccccc5Sc6cccnc46)ccn1	25.0559	1	0.6477	0.3523	TP	0.0009	No
A	1341	COc1ccc2ccccc2c1CNC(C)CCc3ccccc3	18.0987	1	0.5364	0.4636	TP	0.0001	YES
P	1342	FC(F)(F)c1cccc(c1)c2oc(cc2)C(=O)N3CCN(CC3)C(=O)c4occc4	18.0959	1	0.5363	0.4637	TP	0.0003	YES
V	1343	CONC(=O)Cn1cc(CN(C2CC2)C(=O)C3CNCCC3(O)c4ccc(F)c(F)c4)c5c(F)cccc15	22.8778	1	0.6128	0.3872	TP	0.0006	YES
V	1344	Cc1ccc2c(cccc2n1)N3CCN(CCc4cccc5c4OCc6c(ncn56)C#N)CC3	24.4554	1	0.6381	0.3619	TP	0.0009	No
A	1345	Fc1ccccc1C(=O)N\C(=C/c2ccc(Br)cc2)\C(=O)N3CCCC3	15.3317	1	0.4921	0.5079	FN	0.0003	YES
A	1346	CSc1ccc(cc1)c2cccc(c2)N3C=C(C(=O)NC(C)C)C(=O)c4cccnc34	15.5067	1	0.4949	0.5051	FN	0.0002	YES
A	1347	Cc1ccc(cc1)N(Cc2ccccc2)C(=O)c3ccc(F)c(c3)S(=O)(=O)N4CCOCC4	15.293	1	0.4915	0.5085	FN	0.0002	YES
V	1348	CCCC#Cc1cc(cs1)c2[nH]nc3c2Cc4cc(CN5CCN(C)CC5)ccc34	24.0285	1	0.6312	0.3688	TP	0.0005	YES
V	1349	COc1cccc(c1)C2N(Cc3cccn3c4ncccn4)CCc5c2[nH]c6ccccc56	22.5512	1	0.6076	0.3924	TP	0.0009	No
A	1350	COc1cc(F)ccc1c2cncc(NCc3ccccc3)c2	15.7739	1	0.4992	0.5008	FN	0.0001	YES
C	1351	Clc1ccc(nc1)n2cccc2CN3CCc4c([nH]c5ccccc45)C3c6ccccn6	24.0188	1	0.6311	0.3689	TP	0.0009	No
V	1352	Cc1noc(Cn2cc(CN(C3CC3)C(=O)C4CNCCC4(O)c5ccc(F)c(F)c5)c6c(F)cccc26)n1	24.9862	1	0.6466	0.3534	TP	0.001	No
A	1353	CCCCCC(=O)N1CCN(CC\N=C\C2=C(O)CC(CC2=O)c3ccc(OC)c(OC)c3)CC1	18.8427	1	0.5483	0.4517	TP	0.0002	YES
P	1354	OC(C(N1CCNCC1)c2ccccc2)(c3cccnc3)c4cccnc4	18.9788	1	0.5504	0.4496	TP	0.0001	YES
A	1355	CC(CCc1ccc(O)cc1)NCc2ccc(Br)cc2	14.3781	1	0.4768	0.5232	FN	0.0001	YES
P	1356	CS(=O)(=O)N1CCC(CC1)C2NC(Cc3c2[nH]c4ccccc34)c5nc(c[nH]5)c6ccccc6	19.9589	1	0.5661	0.4339	TP	0.0009	No
V	1357	Cc1ccc(Nc2nc(N)nc(CN3CCN(Cc4ccccc4)CC3)n2)cc1Cl	22.5012	1	0.6068	0.3932	TP	0.0002	YES
V	1358	CCS(=O)(=O)N1CCC(CN(C2CCC3(CC3C2)c4cccc(c4)C#N)C(=O)Nc5ccc(F)c(F)c5)CC1	23.6489	1	0.6252	0.3748	TP	0.0005	YES
V	1359	OCCOCCN1CCN(CC1)C2=Nc3ccccc3Sc4ccccc24	19.0929	1	0.5523	0.4477	TP	0.0001	YES
P	1360	CCOc1ccccc1C(=O)NC2CCN(CC(=O)Nc3cc(OC)ccc3OC)CC2	16.7906	1	0.5154	0.4846	TP	0.0001	YES
A	1361	COCCCN1C(=N)C(=CC2=C1N=C3N(C=CC=C3C)C2=O)C(=S)N	8.9253	1	0.3896	0.6104	FN	0.0001	YES
P	1362	CCCCc1nc(Cl)c(CO)n1Cc2ccc(cc2)c3ccccc3c4nn[nH]n4	20.4036	1	0.5732	0.4268	TP	0.0002	YES
V	1363	COc1ccc(CC2CN3C(Cc4ccccc4)CN=C3N2CCNC(=O)CCC5CCCCC5)cc1	27.1532	1	0.6812	0.3188	TP	0.0004	YES
A	1364	COc1ccc(\C=C(\NC(=O)\C=C\c2ccccc2)/C(=O)N3CCOCC3)cc1	14.215	1	0.4742	0.5258	FN	0.0003	YES
A	1365	Fc1ccc(cc1)N2CCN(CC2)C(=O)CCS(=O)(=O)c3ccc(Cl)cc3	13.0046	1	0.4548	0.5452	FN	0.0002	YES
P	1366	CCN(CC)S(=O)(=O)c1cccc(c1)C(=O)Nc2ccc(cc2)C#N	9.781	1	0.4033	0.5967	FN	0.0001	YES
V	1367	Cc1ncccc1C2=Nc3cn(nc3C(=O)N2CC4CCCN(CC5CCCO5)C4)c6cccc(OC(F)F)c6	25.7965	1	0.6595	0.3405	TP	0.001	No
P	1368	FC(F)(F)c1cccc(c1)S(=O)(=O)N(CCCN2CCOCC2)Cc3cccs3	15.6315	1	0.4969	0.5031	FN	0.0003	YES
A	1369	COc1cccc2ncnc(NCC(C)(C)c3ccccc3)c12	14.6497	1	0.4812	0.5188	FN	0.0001	YES
V	1370	COc1ccc2nccc(C3CN(C4CCN(Cc5cc6ccccc6[nH]5)CC4)C(=O)O3)c2c1	21.7437	1	0.5947	0.4053	TP	0.0009	No
A	1371	COc1ccc(CCNCC(O)c2ccc(O)cc2)cc1OC	13.0256	1	0.4552	0.5448	FN	0	YES
C	1372	CN1CCN(CC1)c2cc(C)c3cc(NC(=O)COc4ccc(Cl)cc4)ccc3n2	20.2149	1	0.5702	0.4298	TP	0.0002	YES
C	1373	COc1ccc2c(CCCC23CCN(CCCSc4nnc(c5ocnc5C)n4C)C3)c1	20.8577	1	0.5805	0.4195	TP	0.0005	YES
C	1374	OC(=O)C1CCN(CCCOc2ccc3[nH]c(cc3c2)c4cc5ccccc5nc4O)CC1	19.6659	1	0.5614	0.4386	TP	0.0005	YES
C	1375	O[N](=O)c1ccc(cc1)C2=NOC3(CN(Cc4ccccc4)CC23)C(=O)NCc5occc5	19.95	1	0.566	0.434	TP	0.0005	YES
V	1376	CC(C)Oc1cccc(c1)C(=O)C2CCCN(Cc3cccn3c4ccccn4)C2	19.3958	1	0.5571	0.4429	TP	0.0002	YES
V	1377	CNC(=O)c1c(NCC2CCC3(CCC3)CC2)nc(nc1OCCC4CCN(C)CC4)C#N	25.2055	1	0.6501	0.3499	TP	0.0002	YES
C	1378	Brc1ccc(cc1)C2CC(CCC2C(=O)NC(c3ccccc3)c4ccccc4)N5CCOCC5	24.4374	1	0.6378	0.3622	TP	0.0004	YES
V	1379	FC(F)(F)CN1C(=O)N=C(NC2CCN(Cc3ccc4OCOc4c3)CC2)c5cc(Cl)ccc15	23.8308	1	0.6281	0.3719	TP	0.0006	YES
V	1380	CC(=O)Nc1cccc(c1)N2CCN(CC3CCN(CC3)S(=O)(=O)CC4CCCCC4)CC2	20.124	1	0.5688	0.4312	TP	0.0002	YES
P	1381	CCC(O)(c1cn(Cc2ccc3c(c4ccccc4)c(sc3c2)C(C)(C)O)nn1)C(F)(F)F	20.1756	1	0.5696	0.4304	TP	0.0003	YES
V	1382	CN1CCC(CCCc2cc(Cl)c(c(Cl)c2)S(=O)(=O)N(C(F)F)c3c(C)nn(C)c3C)CC1	19.9999	1	0.5668	0.4332	TP	0.0003	YES
A	1383	Cc1cc(ccc1NC(=O)CN2CCN(Cc3ccccc3)CC2)[N](=O)O	18.8879	1	0.549	0.451	TP	0.0002	YES
C	1384	CC1CN(CC(C)O1)c2nc3N(C(=O)NCc3c(n2)c4ccc(Cl)cc4Cl)c5c(Cl)cccc5Cl	25.1509	1	0.6492	0.3508	TP	0.0005	YES
A	1385	Clc1ccc(cc1)N2N=C(SCC(=O)N3CCN(CC3)C(=O)c4occc4)SC2=S	13.7166	1	0.4662	0.5338	FN	0.0002	YES
V	1386	CC(CCN1C(Cc2ccccc2)CN=C1Nc3ccccc3)c4ccccc4	22.7748	1	0.6112	0.3888	TP	0.0001	YES
V	1387	CCOC(=O)c1ncn2c1COc3c(CCN4CCN(CC4)c5cccc6nc(C)ccc56)cccc23	22.4237	1	0.6056	0.3944	TP	0.0009	No
C	1388	CN1CC2CCN(C2C1)c3ccc(cc3)c4ccc(cc4)C#N	20.2187	1	0.5703	0.4297	TP	0.0001	YES
P	1389	CCc1nc(nc(OC)c1F)N2CC3C(=O)N(C)C(=NC3(C2)c4cc(F)ccc4F)N	19.9567	1	0.5661	0.4339	TP	0.0003	YES
A	1390	CNC(=O)C1=CC2=C(N=C3C=CC(=CN3C2=O)C)N(C(C)C)C1=N	8.7604	1	0.3869	0.6131	FN	0.0001	YES
P	1391	COc1cccc(F)c1OC2CN(Cc3cnn(c3C)c4ccccc4)C2	18.7688	1	0.5471	0.4529	TP	0.0002	YES
C	1392	COc1ccccc1C(CCNCc2ccc(cc2)N(C)C)c3ccc(OC(C)C)cc3	21.3824	1	0.5889	0.4111	TP	0.0001	YES
C	1393	Cc1ccc(cc1)S(=O)(=O)NCC(N2CCN(Cc3ccccc3)CC2)c4cccnc4	17.926	1	0.5336	0.4664	TP	0.0002	YES
C	1394	Cn1cnc(c1)C(=O)N(Cc2cccc(OC(F)(F)F)c2)C3CC4CN(CCC(F)(F)F)CC4C3	26.7966	1	0.6755	0.3245	TP	0.0004	YES
P	1395	Fc1ccc(CCN2CCC(CC2)S(=O)(=O)c3ccccc3C#N)c(F)c1	16.4563	1	0.5101	0.4899	TP	0.0002	YES
C	1396	C(N1CCN(CC1)C2CCc3ccccc3C2)c4onc(Cc5ccccc5)n4	21.4206	1	0.5895	0.4105	TP	0.0004	YES
P	1397	CCCOCCN1C(=O)C(=Nc2cnc(cc12)c3ccc(OC)nc3)N4CCN(CC)CC4	19.8299	1	0.5641	0.4359	TP	0.0002	YES
A	1398	Cc1ccc(CCCCN2CCCCC2)cc1	16.0455	1	0.5035	0.4965	TP	0	YES
C	1399	CC1CN(CCN1c2ncc(OCc3ccncc3C#N)cn2)c4onc(n4)C(F)(F)F	22.3643	1	0.6046	0.3954	TP	0.0003	YES
V	1400	CC(=O)Nc1ccc(SCC(N2CCN(CCc3ccccc3)CCC2=O)c4ccccc4)cc1	22.1229	1	0.6008	0.3992	TP	0.0001	YES
P	1401	CCOC(=O)C1CCCN(Cc2nc(N)nc(Nc3ccccc3)n2)C1	14.3878	1	0.477	0.523	FN	0.0002	YES
V	1402	CCOC(=O)N1CCN(Cc2nc(N)nc(Nc3ccc(Oc4ccccc4)cc3)n2)CC1	18.3266	1	0.54	0.46	TP	0.0002	YES
P	1403	CCCC(C)C1(CC)C(=O)NC(=O)NC1=O	4.8117	1	0.3237	0.6763	FN	0	YES
P	1404	COc1ccc(cc1)C2C3=C(Oc4cc(O)ccc24)N=CN(Cc5occc5)C3=N	14.8577	1	0.4845	0.5155	FN	0.0004	YES
C	1405	CN1CCN(CC1)c2ccccc2CC3CCN(C3=O)c4ccc(cc4)C5(O)CCCC5	23.2331	1	0.6185	0.3815	TP	0.0004	YES
C	1406	Cc1ccc(NC(=O)CCN2CCN(C\C=C\c3ccccc3)CC2)cc1	18.7998	1	0.5476	0.4524	TP	0.0002	YES
C	1407	CC1=NN(CC(=O)NCCCN2CCC(Cc3ccccc3)CC2)C(=O)c4cc(nn14)c5ccccc5	21.7663	1	0.595	0.405	TP	0.0005	YES
A	1408	CCN(CC)CC#CCOC(=O)C(O)(C1CCCCC1)c2ccccc2	18.3747	1	0.5408	0.4592	TP	0.0001	YES
V	1409	Cc1cncn1CCc2nc3c4ccccc4nc(SCC(=O)Nc5cccc(Cl)c5)n3n2	18.2974	1	0.5395	0.4605	TP	0.0005	YES
A	1410	COc1ccc(cc1)c2csc(NC(=O)C3CN(Cc4occc4)C(=O)C3)n2	13.0355	1	0.4553	0.5447	FN	0.0002	YES
V	1411	COc1ccc(cc1CO)c2ccc3c(nc(nc3n2)N4CC(C)OC(C)C4)N5CCOCC5	19.8825	1	0.5649	0.4351	TP	0.0005	YES
V	1412	CC(C)C(N(CCCN)C(=O)c1ccc(C)cc1)C2=C(Cc3ccccc3)C(=O)c4ccc(Cl)cc4O2	21.9556	1	0.5981	0.4019	TP	0.0001	YES
A	1413	CCOC1OC(=CC(C1CCCO)c2cn(C(=O)C)c3ccccc23)C(=O)NCc4ccccc4	18.3401	1	0.5402	0.4598	TP	0.0002	YES
A	1414	CN1CCC(=NOc2ccc(cc2)[N](=O)O)CC1	12.9118	1	0.4534	0.5466	FN	0.0001	YES
C	1415	CN1C2CCC3C(CCC4(C)C(O)C(Cc5cccc(F)c5)CC34)C2(C)C=CC1=O	22.2352	1	0.6026	0.3974	TP	0.0005	YES
V	1416	OCCC1CN(Cc2ccc(F)cc2)CCN1CCc3ccccc3	20.1472	1	0.5691	0.4309	TP	0.0001	YES
A	1417	COCCN(CC1CCCN(C1)C2Cc3ccccc3C2)C(=O)CCC(=O)N	17.7928	1	0.5315	0.4685	TP	0.0001	YES
V	1418	CCC1CN(CCN1C2CCN(CC2)C(=O)c3ccc(Cl)nc3N)c4nc(N)c(nc4Cl)c5oc(nn5)C6CC6	26.8747	1	0.6768	0.3232	TP	0.001	No
C	1419	OC1CC(CN2CCC(CC2)c3c(Cl)cccc3Cl)CCc4cccnc14	24.0394	1	0.6314	0.3686	TP	0.0001	YES
C	1420	CCOc1ccc(CN2CCN(Cc3[nH]c4ccc(OC)cc4c3C)CC2CCO)cc1	23.6316	1	0.6249	0.3751	TP	0.0002	YES
V	1421	CN1CCC(CC1)c2ccccc2CC3CCN(C3=O)c4ccc(cc4)C5(O)CCC5	22.5797	1	0.6081	0.3919	TP	0.0004	YES
A	1422	FC1CCNCC1c2c([nH]c3ccccc23)c4ccccc4	20.1065	1	0.5685	0.4315	TP	0.0002	YES
A	1423	COc1ccc(CNC(=O)C2=CC3=C(N=C4C=CC=CN4C3=O)N(CC5CCCO5)C2=N)cc1	15.0669	1	0.4878	0.5122	FN	0.0005	YES
V	1424	Cc1ncoc1c2nnc(SCCCNC3CCC4(CC34)c5ccc(cc5F)C(F)(F)F)n2C	25.5145	1	0.655	0.345	TP	0.0006	YES
C	1425	Cc1cccc(CN2CCC(CC2)Oc3ncnc4c3ccn4Cc5ccccc5)n1	20.8537	1	0.5804	0.4196	TP	0.0005	YES
A	1426	Cn1c(CCN2CCCCC2)nc3cc(ccc13)[N](=O)O	16.4869	1	0.5106	0.4894	TP	0.0002	YES
C	1427	Oc1nc2ccccc2n1C3CCN(CCCOc4ccc(F)cc4)CC3	19.9869	1	0.5666	0.4334	TP	0.0002	YES
C	1428	CC(C)n1cc(CN2CCC(CC2)n3nccc3NC(=O)c4ccccc4C)cn1	19.4763	1	0.5584	0.4416	TP	0.0002	YES
C	1429	Cc1ncoc1c2nnc(SCCCNC3CC4CC4(C3)c5ccc(cc5F)C(F)(F)F)n2C	25.5145	1	0.655	0.345	TP	0.0006	YES
C	1430	COc1cccc(CNC(=O)C2CCN(Cc3cnn(c4ccccc4)c3n5cccc5)CC2)c1	21.0621	1	0.5838	0.4162	TP	0.0005	YES
A	1431	COc1cncc(c1)c2ccc3OCC4(CC4)C5(COC(=N5)N)c3c2	14.4947	1	0.4787	0.5213	FN	0.0004	YES
A	1432	Cc1cccc(NS(=O)(=O)c2cccc(c2)C(=O)NCC3(CCCCC3)N4CCCCC4)c1	18.4204	1	0.5415	0.4585	TP	0.0001	YES
C	1433	COc1ccc(CN2CCN(CC(O)Cn3c4ccccc4c5ccccc35)CC2)cc1	22.2639	1	0.603	0.397	TP	0.0004	YES
P	1434	Nc1nc(Cn2nnc(n2)c3ccccc3F)nc(n1)N4CCOCC4	15.4454	1	0.4939	0.5061	FN	0.0003	YES
C	1435	COc1cc(OC2CCNCC2)ccc1Nc3ncc(Cl)c(n3)c4cnc5ccccn45	20.5063	1	0.5749	0.4251	TP	0.0005	YES
C	1436	CCOc1cc(N)c(Cl)cc1C(=O)NCC2CN(Cc3ccc(F)cc3)CCO2	19.003	1	0.5508	0.4492	TP	0.0002	YES
C	1437	COc1ccc(CC2CN3C(CN=C3N2CC(C)NC(=O)c4ccc(C)c(Br)c4)C(C)C)cc1	22.5259	1	0.6072	0.3928	TP	0.0002	YES
P	1438	CCOC(=O)C1CCCN(CC(O)COC(c2ccccc2)c3ccccc3)C1	17.1819	1	0.5217	0.4783	TP	0.0001	YES
P	1439	Fc1cc(ccc1Cl)C(Oc2ccccc2)C3CNC3	16.5349	1	0.5113	0.4887	TP	0.0001	YES
P	1440	COc1ccc(N2CCN(CC2)C(=O)c3cccnc3)c(c1)[N](=O)O	14.556	1	0.4797	0.5203	FN	0.0002	YES
A	1441	CC(C)CN1C(=O)N(C)c2nc3N(CCc4ccccc4)CCCn3c2C1=O	17.5582	1	0.5277	0.4723	TP	0.0002	YES
A	1442	COc1cc(\C=C\c2nc(N)c3c4CCCCCc4sc3n2)ccc1n5cnc(C)c5	18.936	1	0.5498	0.4502	TP	0.0006	YES
C	1443	CC(C)(O)c1nc2cc(Cl)ccc2n1C3CCC(CC3)NCC4Cc5ccc(cc5C4)C#N	25.95	1	0.662	0.338	TP	0.0005	YES
P	1444	CC(C)CCN1C=CC(=C(C#N)C1=O)c2ccc(Oc3ccncc3)cc2	15.2899	1	0.4914	0.5086	FN	0.0001	YES
P	1445	COc1ccccc1OCC(O)CN2C(=N)N(Cc3ccccc3)c4ccccc24	18.8469	1	0.5483	0.4517	TP	0.0001	YES
A	1446	COc1cc(F)ccc1c2cc(CNC3CCCC3)ccn2	16.8241	1	0.516	0.484	TP	0.0001	YES
C	1447	CN(C)CCNc1nc2N(C(=O)NCc2c(n1)c3ccc(Cl)cc3Cl)c4c(Cl)cccc4Cl	25.3873	1	0.653	0.347	TP	0.0002	YES
P	1448	OC(CN1CCN(C\C=C\c2ccccc2)CC1)c3ccc(cc3)[N](=O)O	19.8013	1	0.5636	0.4364	TP	0.0003	YES
A	1449	CCCCCCn1c(SCCN2CCOCC2)nc3N(C)C(=O)NC(=O)c13	14.3979	1	0.4771	0.5229	FN	0.0002	YES
P	1450	COc1ccc(NC(=O)CN2CCN(CC(=O)Nc3ccc(F)cc3)CC2)cc1Cl	18.4288	1	0.5416	0.4584	TP	0.0002	YES
A	1451	CCc1ccc2nc(Nc3nc(O)cc(COC)n3)nc(C)c2c1	12.2575	1	0.4429	0.5571	FN	0.0002	YES
V	1452	COc1cc(cc(OC)c1OC)C(=O)N2CCN(CCCCCC(c3ccc(F)cc3)c4ccc(F)cc4)CC2	26.6075	1	0.6725	0.3275	TP	0.0002	YES
A	1453	O=C(NC1CN2CCC1CC2)c3cccc4oc(nc34)N5CCOCC5	17.9204	1	0.5335	0.4665	TP	0.0004	YES
A	1454	Clc1ccc(c(Cl)c1)c2onc(c2)C(=O)N3CCN(CC3)C(=O)c4occc4	16.2368	1	0.5066	0.4934	TP	0.0002	YES
V	1455	Fc1ccc(cc1)C(=O)NC2CCc3cc(CCN4CCN(CC4)c5nsc6ccccc56)ccc23	24.906	1	0.6453	0.3547	TP	0.0009	No
C	1456	FC(F)Oc1ccc(cc1)[N]2=C3CCCCCN3C(=C2)c4ccc(Cl)cc4	26.0117	1	0.663	0.337	TP	0.0003	YES
V	1457	Cc1cc(Cl)ccc1OC2CCN(CC(O)CNC(=O)c3cnc(O)cc3C(F)(F)F)CC2	21.2147	1	0.5862	0.4138	TP	0.0003	YES
C	1458	Cc1onc(CN2CCN(CC2)c3c(Cl)cnc4[nH]c(nc34)c5cn(C)nc5C6CC6)c1	22.2805	1	0.6033	0.3967	TP	0.001	No
A	1459	COCCN(CCOC)C(=O)c1cc2sc3ccccc3c2s1	11.6454	1	0.4331	0.5669	FN	0.0002	YES
C	1460	Nc1ccc(cc1NC(=O)c2ccc(nc2)N3CCC4(CCCC4O)CC3)c5cccs5	19.7727	1	0.5631	0.4369	TP	0.0005	YES
C	1461	CC(=O)NCCc1ccccc1c2ccc(C3CNCCC3c4ccc(F)c(F)c4)c(Cl)c2	26.1369	1	0.665	0.335	TP	0.0002	YES
P	1462	Cc1ccc(cc1C)S(=O)(=O)N2CCN(CC2)C(=O)c3ccc(c(c3)[N](=O)O)n4cncn4	13.8817	1	0.4689	0.5311	FN	0.0003	YES
C	1463	Cc1ccc(cc1)C2=C[N](=C3CCCN23)CC(=O)Nc4nc(cs4)c5ccc(C)cc5	21.7085	1	0.5941	0.4059	TP	0.0005	YES
P	1464	O[N](=O)c1cc(Cl)c(Cl)c(Cl)c1Cl	12.503	1	0.4468	0.5532	FN	0.0001	YES
C	1465	CCCN1CCN(C(CSc2ccccc2)c3ccccc3)C(=O)CC1	17.4337	1	0.5257	0.4743	TP	0.0001	YES
C	1466	CCOCCCN(C)C1CCN(CC1)C(=O)c2oc3ccccc3c2NC(=O)Cc4cccc(c4)[N](=O)O	24.129	1	0.6329	0.3671	TP	0.0002	YES
V	1467	CC1=NC2=C(C(C1C(=O)N3CCC(CC3)c4ccccc4)c5ccsc5)C(=O)CCC2	17.629	1	0.5288	0.4712	TP	0.0004	YES
A	1468	Cc1cc(Cl)c2oc(C(=O)N3CCN(CC3)c4ccncc4)c(C)c2c1	17.6105	1	0.5285	0.4715	TP	0.0002	YES
A	1469	COc1ccc(CCNCCCNc2c(O)nncc2Cl)cc1OC	16.2796	1	0.5073	0.4927	TP	0.0001	YES
C	1470	CN1C(=O)N(C)c2nc(SCCN3CCCCC3)n(Cc4ccc(Cl)cc4)c2C1=O	18.6325	1	0.5449	0.4551	TP	0.0002	YES
P	1471	OCC1NCC(O)C(O)C1O	3.5023	1	0.3028	0.6972	FN	0	YES
V	1472	Cc1ccc2c(cccc2n1)c3nnc(SCCCN4CCc5cc6oc(nc6cc5CC4)C(F)(F)C(F)(F)F)n3C	30.0164	1	0.7271	0.2729	TP	0.0011	No
C	1473	CC(C)n1cc(CN2CCC(CC2)C(=O)Nc3ccc(Oc4ccccc4F)cc3)cn1	21.0739	1	0.584	0.416	TP	0.0002	YES
A	1474	Cc1cc(Oc2cccc(Cn3ccnc3)c2)cc(C)c1Cl	14.6535	1	0.4812	0.5188	FN	0.0001	YES
V	1475	CN1CCC(COCc2cc(cc(n2)C3CC3)C(F)(F)F)(CC1)c4ccc(Cl)cc4	25.5779	1	0.656	0.344	TP	0.0003	YES
A	1476	Clc1ccc(CCNC(=O)\C(=C\c2cccnc2)\NC(=O)c3ccccc3)cc1	16.4431	1	0.5099	0.4901	TP	0.0003	YES
A	1477	Fc1ccc2c(noc2c1)C3CCN(CCCCNS(=O)(=O)c4cccs4)CC3	15.9136	1	0.5014	0.4986	TP	0.0002	YES
P	1478	CCCCN1C=CC(=C(C#N)C1=O)c2ccc(Oc3cc(C)nc(C)c3)c(F)c2	16.7652	1	0.515	0.485	TP	0.0002	YES
C	1479	CC(C)\C(=N/C1CCN(Cc2ccccc2)CC1)\Nc3ccnc4cc(Cl)ccc34	24.1458	1	0.6331	0.3669	TP	0.0003	YES
P	1480	CCOC(=O)C1(CCCc2ccccc2)CCN(Cc3cc[nH]n3)CC1	17.5445	1	0.5275	0.4725	TP	0.0002	YES
C	1481	CC(C)N(C)C1CCC(C(CS(=O)(=O)c2ccc(C)cc2)C1)N3CCC(NC(=O)c4cccc(c4)C(F)(F)F)C3=O	22.1371	1	0.601	0.399	TP	0.0003	YES
C	1482	CC1CNCCN1c2ccc3CCC(OCc4cc(F)ccc4C)c3n2	21.833	1	0.5961	0.4039	TP	0.0002	YES
V	1483	CC(C)(C)c1ccc(cc1)C(O)CCCN2CCC(CC2)C(O)(c3ccccc3)c4ccccc4	24.9968	1	0.6467	0.3533	TP	0.0001	YES
A	1484	Cc1ccc(SC2=C(NCC=C)C=NN(C2=O)c3ccc(C)cc3)cc1	12.877	1	0.4528	0.5472	FN	0.0001	YES
V	1485	CC(C)N1CCN(CC1)c2nc3N(C(=O)NCc3c(n2)c4ccc(Cl)cc4Cl)c5c(Cl)cccc5Cl	27.2638	1	0.683	0.317	TP	0.0005	YES
A	1486	COc1ccc(CC2(CO)CCN(CC2)C(C)COc3ccccc3)cc1	17.8911	1	0.533	0.467	TP	0.0001	YES
A	1487	CCCCCn1c(NCc2occc2)nc3ccccc13	15.1042	1	0.4884	0.5116	FN	0.0001	YES
A	1488	COc1ccc(NC(=O)CSc2nnc(c3ccccc3)c(n2)c4ccccc4)cc1	15.9516	1	0.502	0.498	TP	0.0002	YES
A	1489	OC(CN(c1ccccc1)c2ccccc2)CN3CCCCCC3	18.5842	1	0.5441	0.4559	TP	0.0001	YES
C	1490	OC(CNC1CCCCC1)Cn2c3ccc(Br)cc3c4cc(Br)ccc24	20.5982	1	0.5764	0.4236	TP	0.0002	YES
V	1491	CCOc1ccc(Nc2nc(NCC3CCCO3)c4ccccc4n2)cc1	18.7374	1	0.5466	0.4534	TP	0.0001	YES
C	1492	Cc1c(CN(C2CCOCC2)C3CCNC3)cccc1C(F)(F)F	21.2687	1	0.5871	0.4129	TP	0.0002	YES
V	1493	CN(C)CCCN1c2ccccc2CCc3ccc(Cl)cc13	19.0628	1	0.5518	0.4482	TP	0.0001	YES
P	1494	COc1ccc(cc1)C(=O)C2CCN(CC2)C(=O)c3ccc(OC)cc3	12.4491	1	0.446	0.554	FN	0.0001	YES
P	1495	COc1ccc(NC(=O)CN2CCN(CC(=O)Nc3ccc(F)cc3)CC2)c(OC)c1	16.4228	1	0.5095	0.4905	TP	0.0002	YES
P	1496	CCOc1ccccc1CN2CCCC(C2)C(=O)c3ccc(OC)c(OC)c3	16.193	1	0.5059	0.4941	TP	0.0001	YES
V	1497	Nc1ccnc(c1)N2CCC(CC2)(C(=O)Nc3ccc4ccccc4n3)c5ccccc5	19.9107	1	0.5654	0.4346	TP	0.0004	YES
V	1498	COc1ccc(OC)c(c1)N2C(=Nc3ccccc3C2=O)CNC4CCN(Cc5ccccc5)CC4	22.1272	1	0.6008	0.3992	TP	0.0004	YES
V	1499	Fc1ccc2c(c1)nc(c3ccccn3)n2c4ccc(OCCCN5CCOCC5)cc4	21.1105	1	0.5846	0.4154	TP	0.0005	YES
A	1500	COc1ccc(CCCOc2cc(CCn3ccnc3)ccc2OC)cc1	16.2207	1	0.5063	0.4937	TP	0.0001	YES
V	1501	COc1ccc(CN2CCN(CCCCOc3ccc(Cl)cc3)CC2)c(OC)c1OC	21.049	1	0.5836	0.4164	TP	0.0001	YES
A	1502	CC1=C(CCC(=O)NCCCn2ccnc2)C(=O)Oc3cc4occ(c4cc13)C(C)(C)C	16.6186	1	0.5127	0.4873	TP	0.0002	YES
V	1503	CC(C)N1C(=O)c2ccccc2N=C1c3ccc(OCCCN4CCCCC4)cc3	21.118	1	0.5847	0.4153	TP	0.0001	YES
A	1504	CC1(O)CC(C1)c2nc(c3ccc4ccc(nc4c3)c5ccccc5)c6c(N)nccn26	19.3715	1	0.5567	0.4433	TP	0.0009	No
V	1505	CC1CC(C)CN(CCCNC(=O)Cn2cccc2C(=O)c3ccccc3C)C1	18.1859	1	0.5378	0.4622	TP	0.0001	YES
A	1506	CCCCN(C)C(=O)CSc1nc(NCc2ccc(OC)cc2)c3ccccc3n1	16.6491	1	0.5132	0.4868	TP	0.0002	YES
P	1507	CCCCN1C=CC(=C(C#N)C1=O)c2ccc(Oc3ccc(C)nc3C)c(Cl)c2	17.7266	1	0.5304	0.4696	TP	0.0002	YES
P	1508	Oc1ccccc1C2=Nc3ncnn3C(C2)c4ccc(F)cc4	14.8914	1	0.485	0.515	FN	0.0002	YES
V	1509	Fc1ccc(CN2C(=O)c3ccccc3n4c(CCC(=O)N5CCN(CC5)c6ccccn6)nnc24)cc1	21.9732	1	0.5984	0.4016	TP	0.0009	No
A	1510	CCN(CC)CCNC(=O)c1c(C)[nH]c(\C=C\2/C(=O)Nc3ccc(F)cc23)c1C	17.5093	1	0.5269	0.4731	TP	0.0003	YES
A	1511	NC(=O)c1cnc(NC(C2CC2)C3CC3)c4c5ccc(cc5[nH]c14)c6cnc(N)cn6	19.4385	1	0.5578	0.4422	TP	0.0009	No
P	1512	CNCCC(Oc1ccc(cc1)C(F)(F)F)c2ccccc2	17.5988	1	0.5284	0.4716	TP	0.0001	YES
P	1513	CC(=O)OCC(=O)NC1CCN(CCc2ccc(Oc3nc4ccccc4s3)cc2)CC1	17.1936	1	0.5219	0.4781	TP	0.0002	YES
P	1514	CN(CCc1ccccc1)C2CCCN(C2)S(=O)(=O)c3ccc(cc3)C(=O)C	12.4225	1	0.4455	0.5545	FN	0.0001	YES
C	1515	O=C(COC(=O)C1CCC(=O)N1)N2N=C3C(CCC/C/3=C\c4ccccc4)C2c5ccccc5	17.4622	1	0.5262	0.4738	TP	0.0005	YES
A	1516	CC(COc1ccccc1)N2CCC(CO)(CCc3ccccc3)CC2	18.8999	1	0.5492	0.4508	TP	0.0001	YES
P	1517	CS(=O)(=O)c1ccc(C(=O)N2CCC(CC2)N(C3CC3)S(=O)(=O)c4cccc(c4)C(F)(F)F)c(c1)C(F)(F)F	17.0905	1	0.5202	0.4798	TP	0.0004	YES
C	1518	CN1CCN(CC2=Nc3ccccc3C(=O)N2Cc4nc(cs4)c5ccc(cc5)[N](=O)O)CC1	21.0853	1	0.5842	0.4158	TP	0.0006	YES
C	1519	Fc1ccccc1C(=O)Nc2cc(ccc2N3CCCC3)C(=O)N4CCCC4	19.714	1	0.5622	0.4378	TP	0.0002	YES
V	1520	CC(C)(C)C#Cc1cnc2Oc3ccc(cc3C4(COC(=N4)N)c2c1)c5cccnc5F	20.8312	1	0.5801	0.4199	TP	0.0005	YES
P	1521	OCc1ccccc1OCCCN2CCC(Cc3ccccc3)CC2	18.9876	1	0.5506	0.4494	TP	0.0001	YES
P	1522	Fc1ccccc1NC(=O)C2(CC2(Cl)Cl)c3ccccc3	16.755	1	0.5149	0.4851	TP	0.0002	YES
V	1523	Cc1cc(N2CCN(CC2)c3ccccc3)n4cc(nc4n1)c5ccccc5	19.164	1	0.5534	0.4466	TP	0.0005	YES
A	1524	O[N](=O)c1ccc(cc1)C(=O)N\C(=C/c2ccc(Cl)cc2)\C(=O)N3CCOCC3	16.2213	1	0.5063	0.4937	TP	0.0003	YES
P	1525	Fc1ccc(\C=C(/NC(=O)c2ccccc2)\C(=O)NCCCN3CCOCC3)cc1	17.5516	1	0.5276	0.4724	TP	0.0003	YES
C	1526	COc1ccccc1Nc2nc(N)nc(CN3CCN(Cc4ccc5OCOc5c4)CC3)n2	20.0788	1	0.568	0.432	TP	0.0005	YES
A	1527	COc1ccc2[nH]cc(C(=O)CN(C)CCc3ccc(OC)c(OC)c3)c2c1	14.859	1	0.4845	0.5155	FN	0.0002	YES
C	1528	CCN(CC)CCOc1ccc(cc1)\C(=C(/Cl)\c2ccccc2)\c3ccccc3	21.2809	1	0.5873	0.4127	TP	0.0003	YES
A	1529	CC(C)C(N)C(=O)N1CC(=CC1c2cccc(O)c2)c3cc(F)ccc3F	16.6311	1	0.5129	0.4871	TP	0.0002	YES
C	1530	NC(=O)N1CCN(Cc2ccc3c(Cc4c(n[nH]c34)c5csc(c5)C#CCOc6ccccc6)c2)CC1	23.8566	1	0.6285	0.3715	TP	0.0009	No
C	1531	OC(COc1ccc(cc1)C#N)CN2CCN(CC2)C(c3ccccc3)c4ccccc4	23.623	1	0.6248	0.3752	TP	0.0001	YES
P	1532	CC(C)n1cc(C(=O)c2cccc(NC(=O)Nc3ccc(Cl)cc3)c2)c4c(N)ncnc14	16.806	1	0.5157	0.4843	TP	0.0002	YES
V	1533	COc1ccc(OCC(=O)N2CCC3(CC2)CN(Cc4ccc(OCC(C)C)cc4Cl)C3)cc1	23.1002	1	0.6164	0.3836	TP	0.0001	YES
C	1534	Cc1ccc(OCC(=O)N2CCCC(C2)N3CCN(CC3)c4ccc(F)cc4)cc1	21.8429	1	0.5963	0.4037	TP	0.0002	YES
P	1535	CCc1ccc2c(nc(N)nc2c1)N3CCNCC3	14.0596	1	0.4717	0.5283	FN	0.0001	YES
P	1536	CCC(=O)N1CCN(CC1)c2nc(CC)nc3sc4CCCCc4c23	17.7626	1	0.531	0.469	TP	0.0002	YES
V	1537	CC(C)(C)C(=O)CN1CC2OC3CN(CCCNc4ccc(cc4)C#N)CC23C1	22.6329	1	0.6089	0.3911	TP	0.0001	YES
A	1538	CN1N=C(CCC1=O)C(=O)N2CCN(CC2)c3ccc(cc3)[N](=O)O	14.1605	1	0.4733	0.5267	FN	0.0002	YES
V	1539	O=C1C=C(OCc2ccccc2)C=CN1c3ccc(OCCN4CCCCC4)cc3	19.3048	1	0.5557	0.4443	TP	0.0001	YES
C	1540	COc1ccc2nc3cc(Cl)ccc3c(\N=C(/NCCCN(C)C)\c4ccc(Cl)cc4)c2n1	24.0609	1	0.6318	0.3682	TP	0.0003	YES
V	1541	COc1c(F)c(ccc1n2cnc(C)c2)c3cn(nn3)C4CCc5c(F)cccc5N(CC(F)(F)F)C4=O	23.6979	1	0.626	0.374	TP	0.0007	YES
A	1542	O=C(Nc1ccc(cc1)c2nnc3CCCCCn23)c4oc5ccccc5c4	16.9072	1	0.5173	0.4827	TP	0.0005	YES
C	1543	COc1ccc(\C=N\NC(=O)c2ccoc2C)cc1CN3CCN(CC3)c4ccc(F)cc4	21.8801	1	0.5969	0.4031	TP	0.0003	YES
V	1544	CC(C)C(CN1CCC(C)(C(C)C1)c2cccc(F)c2)NC(=O)C3Cc4ccc(O)cc4CN3	24.1839	1	0.6337	0.3663	TP	0.0002	YES
A	1545	FC(F)(F)Oc1ccccc1C(=O)N2CCC(CC2)N(C3CC3)S(=O)(=O)c4cccc(c4)C(F)(F)F	21.554	1	0.5917	0.4083	TP	0.0004	YES
A	1546	CCOc1cccc(CN2CCC(CCC(=O)NC3CC3)CC2)c1O	16.9274	1	0.5176	0.4824	TP	0.0001	YES
V	1547	Nc1ccnc(c1)N2CCC(CC2)N3C(=O)N(Cc4ccccc4)c5cccnc35	18.9565	1	0.5501	0.4499	TP	0.0005	YES
C	1548	CCCn1ncc(CN2CCC(CC2)C(=O)Nc3cccc(c3)c4cccc(F)c4)c1C	22.5333	1	0.6073	0.3927	TP	0.0002	YES
P	1549	Cc1cc(ccc1c2ccnc(NCc3[nH]nc4nc(F)ccc34)c2)C#N	20.1744	1	0.5696	0.4304	TP	0.0003	YES
P	1550	COc1ccc(C)cc1NC(=O)COC(=O)C2CCN(CC2)C(=O)c3ccc(Cl)cc3	14.83	1	0.4841	0.5159	FN	0.0001	YES
V	1551	COc1ccc(N\C(=C\C2=[N](C(=CS2)c3ccccc3)c4ccccc4)\C)cc1	22.0821	1	0.6001	0.3999	TP	0.0003	YES
P	1552	C(Cc1ccccc1)N2CCN(CC2)c3cc([nH]n3)c4ccccc4	19.7159	1	0.5622	0.4378	TP	0.0002	YES
C	1553	CCOc1ccc(Nc2nc(N)nc(CN3CCN(CC3)c4ccccc4F)n2)cc1	21.6076	1	0.5925	0.4075	TP	0.0002	YES
A	1554	Brc1ccc(cc1)C(=O)N2CCC(CC2)C(=O)Nc3ccc4OCOc4c3	14.9702	1	0.4863	0.5137	FN	0.0002	YES
V	1555	Fc1ccc(cc1)C2CNC(=O)C23CCN(CC3)C4(CCCCC4)c5ccc(F)cc5	24.6489	1	0.6412	0.3588	TP	0.0005	YES
P	1556	Cc1csc(NC(=O)CSc2ccc(nn2)c3ccccn3)n1	9.267	1	0.395	0.605	FN	0.0002	YES
P	1557	CN(C)CCCN(C(=O)CCc1ccccc1)c2nc3ccc(F)cc3s2	17.0402	1	0.5194	0.4806	TP	0.0002	YES
V	1558	COc1ccccc1C(=O)Nc2ccnn2C3CCN(Cc4cc(C)c(C)cc4C)CC3	21.0382	1	0.5834	0.4166	TP	0.0002	YES
P	1559	C1CCCN(CC1)c2nc(nc3ccccc23)c4ccccn4	17.3444	1	0.5243	0.4757	TP	0.0001	YES
V	1560	CCc1ccc(NC(=S)N(CCN2CCCCC2)Cc3occc3)cc1	18.1141	1	0.5366	0.4634	TP	0.0001	YES
V	1561	CCN1CCC(CC1)Nc2ccc3NC(=O)\C(=C(\c4ccc(Cl)cc4)/c5ncc[nH]5)\c3c2	22.5193	1	0.6071	0.3929	TP	0.0007	YES
V	1562	CCC1CN(CCN1C2CCN(CC2)C(=O)c3ccc(Cl)cc3)c4ncc(nc4C)C(=O)NC5CC5	24.1629	1	0.6334	0.3666	TP	0.0005	YES
P	1563	CN(C)CCNC(=O)c1cc(Sc2ccc(F)cc2)nc3ccccc13	15.4183	1	0.4935	0.5065	FN	0.0002	YES
A	1564	CCCN1CCN(CC1)C(=O)c2oc(cc2)c3ccc(cc3)[N](=O)O	16.2636	1	0.507	0.493	TP	0.0002	YES
C	1565	Cc1c(nn(c2ccc(Cl)cc2Cl)c1c3ccc(Cl)cc3)C(=O)NN4CCCCC4	22.9726	1	0.6144	0.3856	TP	0.0002	YES
V	1566	CN(Cc1ccccc1)C(=O)c2ccc(cc2)C3=CC4(CCNCC4)Oc5ccccc35	20.3019	1	0.5716	0.4284	TP	0.0004	YES
A	1567	COc1cc(ccc1n2cnc(C)c2)c3cn(Cc4cccc(c4)C(F)(F)F)nn3	19.2895	1	0.5554	0.4446	TP	0.0003	YES
V	1568	NC1CCC(CC1)Nc2ncc3nc(Nc4ccc(F)cc4F)n(C5CCCC5)c3n2	23.7525	1	0.6268	0.3732	TP	0.0006	YES
V	1569	Cc1ccc(C[N]2=C(C=C(C=C2c3ccc(C)cc3)c4ccc(C)cc4)c5ccc(C)cc5)cc1	26.6388	1	0.673	0.327	TP	0.0005	YES
P	1570	Cc1cc(C)c(C)c(c1C)S(=O)(=O)Nc2ccccc2C(=O)NCCCN3CCOCC3	14.5834	1	0.4801	0.5199	FN	0.0001	YES
A	1571	COc1ccc(CN2CCC(CC2)NC(=O)C3=CC(=O)c4ccc(F)cc4O3)c(F)c1	17.829	1	0.532	0.468	TP	0.0002	YES
V	1572	CC(C)(O)c1nc2cc(Cl)ccc2n1C3CCC(CC3)NCC4Cc5ccc(Cl)cc5C4	25.6443	1	0.6571	0.3429	TP	0.0005	YES
P	1573	Cc1nccn1CC2CCc3c(C2=O)c4ccccc4n3C	15.222	1	0.4903	0.5097	FN	0.0002	YES
V	1574	OCC1(CCc2ccccc2)CCCN(CCCc3ccccc3)C1	19.9088	1	0.5653	0.4347	TP	0.0001	YES
A	1575	Oc1ccc(cc1)N2CCN(CC(=O)Nc3ccc(SC(F)F)cc3)CC2	16.699	1	0.514	0.486	TP	0.0002	YES
A	1576	COc1ccc(cc1)S(=O)(=O)N(C)c2ccc(cc2)C(=O)NC3CCCC3	9.974	1	0.4064	0.5936	FN	0.0001	YES
V	1577	Cc1nc2ccccc2n1C3CC4CCC(C3)N4CCC5(CCN(CC5)C(=O)C(C)(C)C)c6ccccc6	27.9858	1	0.6946	0.3054	TP	0.0009	No
C	1578	Clc1cccc(OC2CNC(C2)C(=O)N3CCCN(CC3)C4CCC4)c1	20.8876	1	0.581	0.419	TP	0.0001	YES
C	1579	Cc1onc(c1)c2ccc3CCN(CCCSc4nnc(n4C)C(C)(C)C)CCc3c2	20.8037	1	0.5796	0.4204	TP	0.0002	YES
A	1580	COc1ccc(cc1)C(CCCN)(c2ccccc2)c3ccccc3	17.3312	1	0.5241	0.4759	TP	0.0001	YES
P	1581	COc1ccc(OCC(O)CN(C)C(=O)\C=C\c2cccc(c2)[N](=O)O)cc1	14.4548	1	0.4781	0.5219	FN	0.0002	YES
A	1582	CN(C)c1cccc(NC(=O)c2occc2)c1	9.4634	1	0.3982	0.6018	FN	0	YES
V	1583	Fc1ccc(nc1)C(NC(=O)C2CCC(CC2c3ccc(Br)cc3)N4CCOCC4)c5ccc(Cl)cc5	26.2181	1	0.6663	0.3337	TP	0.0005	YES
V	1584	CN1CCc2ccccc2Cc3[nH]c4ccccc4c3CC1	20.0709	1	0.5679	0.4321	TP	0.0001	YES
C	1585	Cc1cc(cc(C)n1)C2(N=C(N)c3c(F)cccc23)c4cccc(c4)c5cncnc5	18.8427	1	0.5483	0.4517	TP	0.0005	YES
V	1586	CN1CCN(C(CSc2ccc(Br)cc2)c3ccccc3)C(=O)CC1	15.8473	1	0.5003	0.4997	TP	0.0001	YES
C	1587	CC(CCNC(=O)c1c(C)cc(nc1C)C#N)N2CCC(CC2)N(Cc3ccsc3)C(=O)CC4CCOCC4	25.2986	1	0.6516	0.3484	TP	0.0002	YES
V	1588	COc1cc(OC)cc(c1)C(=O)NCC2(CCN(CC3=Cc4ccccc4OC3(C)C)CC2)C#N	22.1783	1	0.6016	0.3984	TP	0.0002	YES
P	1589	Oc1ccc(cc1)C(=O)NCC2(O)CCC(COCc3ccc(F)cc3)CC2	16.2286	1	0.5064	0.4936	TP	0.0002	YES
C	1590	O=C(NC1CCC1)c2ccc(cc2)c3ccc4C(=O)N(CCN5CCCC5)CCc4c3	21.0165	1	0.5831	0.4169	TP	0.0004	YES
V	1591	CCC(=O)NC1CCc2cc(CCN3CCN(CC3)c4nsc5ccccc45)ccc12	21.4613	1	0.5902	0.4098	TP	0.0005	YES
C	1592	Oc1ccccc1[N]2=C(C=C(C=C2c3ccccc3)c4ccccc4)c5ccccc5	23.3767	1	0.6208	0.3792	TP	0.0005	YES
V	1593	CCN(CC)CCN(Cc1cc2ccc(C)cc2nc1O)C(=O)Nc3ccc(Cl)cc3	19.8153	1	0.5638	0.4362	TP	0.0001	YES
C	1594	Clc1ccc(CCN2CCC(CC2)C(=O)c3ccc(Cl)cc3)cc1	18.6097	1	0.5445	0.4555	TP	0.0001	YES
C	1595	Cc1ccc(cc1)C(OCC(O)CNCc2ccc(F)cc2)c3ccccc3	18.8744	1	0.5488	0.4512	TP	0.0001	YES
A	1596	CC(C)CN1C(=O)N(C)c2nc3N(Cc4ccccc4)CC(C)Cn3c2C1=O	17.0199	1	0.5191	0.4809	TP	0.0002	YES
P	1597	CC(C)n1c(nc2ccccc12)N3CCN(CC3)S(=O)(=O)c4cccc(c4)[N](=O)O	15.5115	1	0.495	0.505	FN	0.0003	YES
V	1598	COc1ccc2nc3cc(Cl)ccc3c(\N=C(/NCCCN(C)C)\C(C)C)c2n1	19.7586	1	0.5629	0.4371	TP	0.0003	YES
A	1599	COc1ccc(cc1OC2CCN(Cc3ccc(F)c(F)c3)CC2)C(=O)NC4CC4	21.293	1	0.5875	0.4125	TP	0.0002	YES
C	1600	CC1(C)CC(CC(C)(C)N1)Nc2nc3N(C(=O)NCc3c(n2)c4ccccc4Cl)c5c(Cl)cccc5Cl	26.7173	1	0.6743	0.3257	TP	0.0005	YES
A	1601	CN(C)CCCN(C(=O)c1ccc(cc1)S(=O)(=O)N(C)C2CCCCC2)c3nc4ccc(F)cc4s3	18.104	1	0.5364	0.4636	TP	0.0002	YES
V	1602	NC(=O)c1ccccc1NC(=O)CN2CCN(Cc3ccc(Cl)cc3Cl)CC2	18.8717	1	0.5487	0.4513	TP	0.0001	YES
P	1603	CCN(CC)CCN(C(=O)C1=COCCO1)c2nc3ccc(C)cc3s2	13.3698	1	0.4607	0.5393	FN	0.0002	YES
V	1604	ClCc1nnc2c3cc(c4ccccc4)c(nc3ccn12)c5ccc(CN6CCC(CC6)c7n[nH]c(n7)c8ccccn8)cc5	23.8372	1	0.6282	0.3718	TP	0.0018	No
V	1605	CN1CC2CC1CN2c3cnc(cn3)c4ccc5[nH]ccc5c4	18.2505	1	0.5388	0.4612	TP	0.0005	YES
P	1606	Cc1csc(NC(=O)CSc2ccc(nn2)c3ccccc3)n1	9.9587	1	0.4061	0.5939	FN	0.0002	YES
V	1607	COc1ccc(CCCCCN(C(=O)c2ccc(cc2)[N](=O)O)c3ccc(OC)c(OC)c3)cc1OC	19.9568	1	0.5661	0.4339	TP	0.0002	YES
V	1608	OC1(CCC(CC1)N2CCC(C2)NC(=O)CNC(=O)c3cccc(c3)C(F)(F)F)c4ccccn4	22.9421	1	0.6139	0.3861	TP	0.0003	YES
C	1609	CCCCCCCCCCOC(=O)C[N]1=C(COc2cccc(C)c2)N(C)c3ccccc13	25.493	1	0.6547	0.3453	TP	0.0002	YES
P	1610	CC(C)OCCCN1C=C2C(=CC(=O)C(C)(OC(=O)CCc3ccccc3)C2=O)C=C1c4ccc(cc4)C#N	19.5616	1	0.5598	0.4402	TP	0.0002	YES
C	1611	CC(C)N(CCO)CCN(C1CCC2(CC2C1)c3cccc(c3)C#N)C(=O)Nc4ccc(F)c(Cl)c4	27.4727	1	0.6864	0.3136	TP	0.0002	YES
A	1612	COc1ccc2cc(CCNC(=O)c3cccc(c3)[N](=O)O)c(O)nc2c1	14.0507	1	0.4716	0.5284	FN	0.0002	YES
V	1613	CCCCCCCCCCCC[N](C)(C)CCOc1ccccc1	23.1572	1	0.6173	0.3827	TP	0.0001	YES
V	1614	Cc1ccc(cn1)c2nnc(CCCCN3CC4CC4(C3)c5ccc(cc5)C(F)(F)F)n2C	25.2192	1	0.6503	0.3497	TP	0.0006	YES
V	1615	COc1ccc(NC(=O)c2ccc(cc2)c3ccc(cc3C)c4noc(C)n4)cc1N5CCN(C)CC5	21.1961	1	0.5859	0.4141	TP	0.0005	YES
A	1616	CCOC(=O)N1CCC(C)(CN2CCC3(CC2)CN(c4ncccc34)S(=O)(=O)C)CC1	15.7921	1	0.4995	0.5005	FN	0.0002	YES
A	1617	Cc1ncc(OCC2(CC2C(=O)Nc3ccc(F)cn3)c4ccc(F)cc4)c(C)n1	18.4356	1	0.5418	0.4582	TP	0.0002	YES
A	1618	CCN(C1CCN(CCC(c2ccc(cc2)S(=O)(=O)C)c3cc(F)cc(F)c3)CC1)C(=O)Cc4ccc(cc4)S(=O)(=O)C	17.788	1	0.5314	0.4686	TP	0.0003	YES
C	1619	OC(COc1ccc(F)cc1Cl)CN2CCC(Cc3ccccc3)CC2	20.471	1	0.5743	0.4257	TP	0.0001	YES
P	1620	COc1ccc(cc1)N2CCN(CC(=O)Nc3ccc(SC(F)F)cc3)CC2	17.6879	1	0.5298	0.4702	TP	0.0002	YES
C	1621	CCCCCCCN(CC)CC#Cc1ccc(Cl)cc1	17.8484	1	0.5324	0.4676	TP	0	YES
P	1622	Cc1nn2c(NCCOCCO)c3CCCCc3nc2c1c4ccccc4	19.2595	1	0.5549	0.4451	TP	0.0002	YES
A	1623	Cc1nnc2ccc(nn12)c3cccc(NC(=O)c4oc(Br)cc4)c3	12.665	1	0.4494	0.5506	FN	0.0002	YES
A	1624	COc1ccc(NC(=O)c2cc(Cl)ccc2NC(=O)c3occc3)c(OC)c1	12.6057	1	0.4485	0.5515	FN	0.0001	YES
V	1625	Nc1nc(CN2CCN(CC2)c3ccccn3)nc(Nc4ccc(Cl)cc4)n1	19.8316	1	0.5641	0.4359	TP	0.0002	YES
P	1626	Cc1ccc(CN2C(=N)C(=CC3=C2N=C4C=CC=CN4C3=O)C(=O)NCc5occc5)cc1	14.5141	1	0.479	0.521	FN	0.0005	YES
P	1627	CCOc1ccc(CN(C)CCc2ccccn2)cc1	14.2838	1	0.4753	0.5247	FN	0	YES
A	1628	Oc1ccc(\C=C(/C#N)\C(=O)NCCc2ccccc2)cc1O	12.8173	1	0.4519	0.5481	FN	0.0002	YES
V	1629	CN(C)C1CCC(CC1)c2ccc(OCCCN3CCCCC3)cc2	21.074	1	0.584	0.416	TP	0.0001	YES
P	1630	CC(C)(CC(O)(Cc1cc2cc(ncc2[nH]1)S(=O)(=O)C)C(F)(F)F)c3cc(Cl)cc4CCOc34	19.2627	1	0.555	0.445	TP	0.0003	YES
V	1631	CC1CCCC(C)N1Cc2ccc3CC(CCc3c2)N4CCN(CCc5ccc(F)cc5)CC4=O	28.2335	1	0.6985	0.3015	TP	0.0005	YES
C	1632	Cc1nc(nc2ccc(NC(=O)\C=C\c3ccc(cc3)C(F)F)cc12)N4CCC(O)(CC4)C5CC5	22.6761	1	0.6096	0.3904	TP	0.0006	YES
V	1633	CC(C1CC1)n2c(CNC(=O)C(Cc3ccccc3C(F)(F)F)NC(=O)OC(C)(C)C)nc4cccnc24	23.3034	1	0.6196	0.3804	TP	0.0003	YES
V	1634	Clc1cccc(CNC(=O)C2CCCN(C2)c3ncnc4c3nc5CCCCCn45)c1	21.7884	1	0.5954	0.4046	TP	0.0005	YES
V	1635	Fc1ccc(F)c(c1)C(=O)C2CCCN(CCCc3ccccc3)C2	18.7525	1	0.5468	0.4532	TP	0.0002	YES
P	1636	CCCN(CCC)C1CCc2ccc(O)cc2C1	15.0367	1	0.4874	0.5126	FN	0	YES
C	1637	COc1ccc(CNC(=O)C2(CC3CC(=NO3)c4ccccc4)CCN(CC2)C(=O)CCCCCBr)cc1	23.2092	1	0.6181	0.3819	TP	0.0002	YES
A	1638	COc1ccccc1C(=O)Nc2ccnn2C3CCN(Cc4ccc(F)c(OC)c4)CC3	20.1527	1	0.5692	0.4308	TP	0.0002	YES
A	1639	Cc1ccc(cc1)C(=O)N\C(=C/c2ccc(Cl)cc2)\C(=O)NCCN3CCOCC3	17.4364	1	0.5258	0.4742	TP	0.0003	YES
V	1640	COc1ccccc1N(Cc2ccccc2)S(=O)(=O)c3cccc(c3)C(=O)NC4CC(C)(C)NC(C)(C)C4	18.2516	1	0.5388	0.4612	TP	0.0002	YES
C	1641	CCN(CC)Cc1ccc2CC(CCc2c1)N3CCN(CCc4ccc(Cl)cc4)CC3=O	26.2418	1	0.6667	0.3333	TP	0.0001	YES
C	1642	CN(Cc1onc(C)c1)C(=O)c2ccc(OC3CCN(CCc4ccccc4)CC3)cc2	20.4081	1	0.5733	0.4267	TP	0.0002	YES
P	1643	Cc1c(Cl)cccc1Nc2nc(N)nc(CN3CCCCCC3)n2	18.0919	1	0.5363	0.4637	TP	0.0002	YES
C	1644	CCN(CC)CCSc1nnc2c3ccccc3n(Cc4ccccc4)c2n1	19.2156	1	0.5542	0.4458	TP	0.0002	YES
V	1645	CCCCC1CN(C(=O)CN1Cc2cncn2Cc3ccc(cc3)C#N)c4ccccc4C	24.3388	1	0.6362	0.3638	TP	0.0002	YES
V	1646	O[N](=O)c1ccc(NC2CCN(Cc3ccccc3)CC2)c(c1)[N](=O)O	20.3599	1	0.5725	0.4275	TP	0.0003	YES
P	1647	CCOC(=O)C1(Cc2ccc(Cl)cc2)CCN(CCCn3cccn3)CC1	18.0766	1	0.536	0.464	TP	0.0001	YES
P	1648	Cc1nc(NCCNC(=O)C2CC2)nc3ccc(NC(=O)\C=C\c4ccc(OC(F)(F)F)cc4)cc13	21.7685	1	0.5951	0.4049	TP	0.0004	YES
A	1649	Cc1ccc(NC(=O)CN2CCN(Cc3ccccc3)CC2)cc1F	18.0456	1	0.5355	0.4645	TP	0.0001	YES
A	1650	CCOc1ccc(cc1NC(=O)CN2C(=O)NC(CC)(C2=O)c3ccccc3)S(=O)(=O)N4CCOCC4	13.2092	1	0.4581	0.5419	FN	0.0002	YES
V	1651	Clc1ccc(COC(Cn2ccnc2)c3ccc(Cl)cc3Cl)cc1	18.6256	1	0.5448	0.4552	TP	0.0001	YES
V	1652	CCOCCCNC(=S)Nc1ccc2nc(cc(C)c2c1)N3CCCC3	17.0862	1	0.5202	0.4798	TP	0.0001	YES
C	1653	Fc1ccc(cc1)C2CCN(CC2)C3=C(C#N)C(=O)N(CC4CC4)C=C3	19.5798	1	0.5601	0.4399	TP	0.0002	YES
C	1654	Nc1ccc(cn1)c2n[nH]c(n2)C3CCN(Cc4ccc(cc4)c5nc6nc(ncc6cc5c7ccccc7)N8CCN(CCO)CC8)CC3	26.4917	1	0.6707	0.3293	TP	0.0018	No
C	1655	Clc1ccc(NC(=O)CCN2CCN(C\C=C\c3ccccc3)CC2)cc1	19.7969	1	0.5635	0.4365	TP	0.0002	YES
V	1656	OC1CCN(CCCOc2nn(Cc3ccc(Cl)cc3)c4ccccc24)C1	19.8716	1	0.5647	0.4353	TP	0.0002	YES
A	1657	Cc1nc2c3OC(CCc3c(cc2n1C)C(=O)N4CCC4)c5ccc(Cl)cc5	18.5425	1	0.5435	0.4565	TP	0.0005	YES
A	1658	CCN(CC)c1cc(C)c2cc(NC(=O)c3oc(Br)cc3)ccc2n1	14.1768	1	0.4736	0.5264	FN	0.0002	YES
P	1659	Fc1ccc(OC2CN(C2)c3c4CCNCCc4nc5ccnn35)cc1	18.878	1	0.5488	0.4512	TP	0.0005	YES
C	1660	Nc1ccc(CCN2CCN(CC2)c3cccc(c3)C(F)(F)F)cc1	20.804	1	0.5797	0.4203	TP	0.0002	YES
V	1661	CC(C)Cn1c(nc2ccccc12)N3CCN(CC(=O)Nc4ccc(Cl)cc4)CC3	21.3226	1	0.5879	0.4121	TP	0.0002	YES
P	1662	Cc1ccsc1C(=O)C2CCCN(Cc3cccn3c4ccccn4)C2	17.2465	1	0.5227	0.4773	TP	0.0002	YES
P	1663	COc1ccc(cc1)C2CC(=C\C(=N\Cc3ccc4OCOc4c3)\C2)O	15.781	1	0.4993	0.5007	FN	0.0003	YES
V	1664	O[N](=O)c1cccc(CN2CCN(Cc3ccc(Cl)cc3)CC2)c1	19.9407	1	0.5658	0.4342	TP	0.0002	YES
A	1665	CNC(=O)n1cc(Br)c(\C=N\OCc2ccc(OC)cc2)n1	9.6423	1	0.401	0.599	FN	0.0002	YES
C	1666	CCN1CCN(CC(=O)Nc2cc(Oc3ccc4c(c3)nc(Nc5cc(ccc5F)C(F)(F)F)n4C)ccn2)CC1	26.8073	1	0.6757	0.3243	TP	0.0006	YES
C	1667	Cn1nccc1c2cc(NC(=O)c3cccc(c3)C(F)(F)F)ccc2OCCN4CCC(F)(F)C4	25.2601	1	0.651	0.349	TP	0.0004	YES
A	1668	CCC(OC(=O)C)C(CC(C)N(C)C)(c1ccccc1)c2ccccc2	16.069	1	0.5039	0.4961	TP	0	YES
P	1669	COc1ccc(cc1)C(=O)N2CCC(CC2)C(=O)c3ccc(F)cc3	13.4936	1	0.4627	0.5373	FN	0.0001	YES
V	1670	Cc1cc(C)c2cc(CN(CCN3CCCC3)C(=O)Nc4ccc(F)cc4)c(O)nc2c1	21.2314	1	0.5865	0.4135	TP	0.0002	YES
P	1671	COc1cc(ccc1n2cnc(C)c2)c3cn(Cc4cccc5cccnc45)nn3	16.5793	1	0.512	0.488	TP	0.0005	YES
A	1672	CS(=O)(=O)Nc1ccc(cc1)C2=NN(C(C2)c3occc3)S(=O)(=O)c4ccc(F)cc4	8.1798	1	0.3776	0.6224	FN	0.0002	YES
V	1673	OC(C1CCN(Cc2ccc(cc2)c3ccccc3)CC1)(c4ccccc4)c5ccccc5	23.502	1	0.6228	0.3772	TP	0.0004	YES
V	1674	CN(C)C1CCN(CC1)c2nc3ccccc3n2Cc4ccc(C)cc4	20.4689	1	0.5743	0.4257	TP	0.0001	YES
C	1675	CC(OC1CCC2NC1(CC2c3nnn(C)n3)c4ccccc4)c5cc(cc(c5)C(F)(F)F)C(F)(F)F	27.8226	1	0.692	0.308	TP	0.0007	YES
V	1676	CN(C)Cc1ccc2CC(CCc2c1)N(C)C(=O)c3ccc(cn3)c4ccc(Cl)cc4	21.7809	1	0.5953	0.4047	TP	0.0001	YES
V	1677	COc1cccc(c1)N2CCN(CCCCCCN3CCN(CC3)c4cccc(OC)c4)CC2	26.6552	1	0.6733	0.3267	TP	0.0001	YES
V	1678	Cc1ccc(cc1)C2=C[N](=C3CCCN23)CC(=O)Nc4nc(cs4)c5ccc(F)cc5	22.2825	1	0.6033	0.3967	TP	0.0006	YES
V	1679	CCC1CN(CCN1C2CCN(CC2)C(=O)c3ccc(Cl)cc3)c4nc(N)c(nc4Cl)c5oc(C)nn5	24.4317	1	0.6377	0.3623	TP	0.0005	YES
C	1680	CNC(=O)c1c(NCCC2CCCC2)nc(nc1OCC3CCN(C)CC3)C#N	20.3994	1	0.5732	0.4268	TP	0.0002	YES
A	1681	CCC1=Nc2cc(ccc2Sc3ccc(C)cc13)C(=O)NCCN4CCOCC4	18.7665	1	0.547	0.453	TP	0.0001	YES
P	1682	C(Cc1ccc(Oc2nc3ccccc3s2)cc1)N4CCCCC4	17.5277	1	0.5272	0.4728	TP	0.0001	YES
V	1683	CNC(=O)c1ccc(cc1)c2ccc(cc2)N3C(=O)N(c4cc(OC)ncn4)C5(CCN(Cc6ncccc6C)CC5)C3=O	21.5877	1	0.5922	0.4078	TP	0.0009	No
C	1684	CC(OC1CCn2ccnc2CC1c3ccc(F)cc3)c4cc(cc(c4)C(F)(F)F)C(F)(F)F	28.239	1	0.6986	0.3014	TP	0.0004	YES
V	1685	CCOC1CN(CC1NC(=O)CNC(=O)c2cccc(c2)C(F)(F)F)C3CCC(CC3)c4ccccc4	26.15	1	0.6652	0.3348	TP	0.0003	YES
P	1686	CN(C)CCCN(C(=O)c1ccc(cc1)S(=O)(=O)N2CCCCC2)c3nc4cc5OCOc5cc4s3	15.1356	1	0.4889	0.5111	FN	0.0005	YES
C	1687	Oc1ncc(Cc2ccc(F)c(c2)C(=O)N3CCC(CC3)N4CCCC4)n5c(Cl)c(Cl)cc15	23.1079	1	0.6165	0.3835	TP	0.0005	YES
V	1688	CCC(=O)N1CCc2c(C1)nc(C)n2C3CC4CCC(C3)N4CCC(NC(=O)C)c5cccc(F)c5	23.877	1	0.6288	0.3712	TP	0.0005	YES
P	1689	CCN(CC)CCN(C(=O)C1=COCCO1)c2nc3c(OC)ccc(OC)c3s2	12.8795	1	0.4528	0.5472	FN	0.0002	YES
C	1690	CN(C1CCN(Cc2ccc(cn2)C(F)(F)F)CC1)C(=O)Cc3ccc(cc3)n4cnnn4	21.5187	1	0.5911	0.4089	TP	0.0003	YES
P	1691	COc1cc2C(=O)OCc2cc1CCN3CCN(CC3)C(=O)Cc4ccc(cc4)n5cnnn5	16.9341	1	0.5177	0.4823	TP	0.0005	YES
C	1692	OC(CCc1cccc(OC(F)(F)F)c1)C2CCCC2C(=O)NCc3ccccc3C(F)(F)F	25.4153	1	0.6534	0.3466	TP	0.0003	YES
A	1693	FC(F)(F)Oc1cccc(c1)n2nnc3ccc(NCC4CCNCC4)nc23	20.7877	1	0.5794	0.4206	TP	0.0003	YES
C	1694	CCOc1ccc(CN2CCN(Cc3cccn3c4nccs4)CC2CCO)cc1	20.635	1	0.5769	0.4231	TP	0.0002	YES
V	1695	Fc1ccc(CN2CCC(CC2)Oc3ncnc4c3ccn4Cc5ccccc5)nc1	21.4277	1	0.5896	0.4104	TP	0.0005	YES
V	1696	COc1ccccc1N2CCN(CCCC(C(C)C)(C(=O)O)c3ccc(Br)cc3)CC2	19.1481	1	0.5532	0.4468	TP	0.0001	YES
P	1697	CC(C)NC(=O)C1=CN(c2cccc(c2)c3cccc(c3)C(=O)C)c4ncccc4C1=O	15.171	1	0.4895	0.5105	FN	0.0002	YES
C	1698	FC(F)(F)c1cc(COC2CCC3CCC2(N3)c4ccccc4)cc(c1)C(F)(F)F	26.9945	1	0.6787	0.3213	TP	0.0003	YES
C	1699	Cc1n[nH]c(n1)c2cc(cc(c2)S(=O)(=O)N3CCN(CC3)C(=O)C4CC4c5ccc(cc5)C(F)(F)F)C(F)(F)F	22.482	1	0.6065	0.3935	TP	0.0008	YES
A	1700	O=C(CSc1ccc2nnc(c3ccccc3)n2n1)NCc4occc4	13.4272	1	0.4616	0.5384	FN	0.0002	YES
V	1701	COc1cccc(c1)c2ccc(cc2)C#CC3=[N](C)C(=CC=C3)C#Cc4ccc(cc4)c5cccc(OC)c5	28.9745	1	0.7104	0.2896	TP	0.0005	YES
V	1702	CCCN(CCC)CCCNc1ccc(cc1[N](=O)O)C(=O)Nc2cccc(OC)c2	20.8577	1	0.5805	0.4195	TP	0.0001	YES
C	1703	CCCCCCCN1C(Cc2ccccc2)CN=C1N(C)C	18.5533	1	0.5436	0.4564	TP	0	YES
C	1704	NC(=O)Nc1ccc(F)cc1OCC(O)CN2CCC3(CC2)Cc4cc(Cl)ccc4O3	20.91	1	0.5813	0.4187	TP	0.0002	YES
V	1705	CC(=O)NC(CCN1C2CCC1CC(C2)n3c(C)nc4CN(CCc34)C(=O)C(C)(C)C)c5cccc(F)c5	24.7783	1	0.6432	0.3568	TP	0.0005	YES
P	1706	CCCN1CCC(CC1)c2cc(F)cc(c2)S(=O)(=O)C	10.6965	1	0.4179	0.5821	FN	0.0001	YES
V	1707	CCN1CCN(CC1)c2ccccc2CC3CCN(C3=O)c4ccc(cc4)C(C)(C)O	22.2579	1	0.6029	0.3971	TP	0.0001	YES
C	1708	Oc1ccc(nc1)C2CCC(CC2)N3CC(C3)NC(=O)CNC(=O)c4cccc(c4)C(F)(F)F	21.9531	1	0.598	0.402	TP	0.0003	YES
P	1709	Oc1ccc2[nH]c(Cc3ccc(Oc4ccccc4)cc3)nc2c1	15.6579	1	0.4973	0.5027	FN	0.0002	YES
A	1710	CC(Oc1ccc(cc1C(=O)N2CCN(CC2)c3ccc(cc3F)C#N)S(=O)(=O)C)C(F)(F)F	17.8917	1	0.533	0.467	TP	0.0003	YES
A	1711	CCOc1cccc2sc(nc12)N(CCCN(C)C)C(=O)c3ccc(cc3)S(=O)(=O)N(C)c4ccccc4	16.0093	1	0.5029	0.4971	TP	0.0002	YES
V	1712	CCn1c(nc2ccccc12)N3CCN(Cc4ccc(cc4)[N](=O)O)CC3	20.8962	1	0.5811	0.4189	TP	0.0002	YES
C	1713	CCOCCCN(C)C1CCN(CC1)C(=O)c2oc3ccccc3c2NC(=O)c4ccc(F)cc4	22.2977	1	0.6036	0.3964	TP	0.0002	YES
P	1714	Cc1ccc(cc1)C(=O)N\C(=C\c2ccc(F)cc2)\C(=O)NCc3ccncc3	15.4817	1	0.4945	0.5055	FN	0.0003	YES
C	1715	FC(F)(F)c1cc(cc(c1)C(F)(F)F)C2CCN(C2=O)C3(CCC(CC3)N4CCC5(CCOC5)CC4)c6ccccc6	34.1758	1	0.7936	0.2064	TP	0.0011	No
V	1716	Cc1c(Cl)ccc(OC2CCN(CC(O)CNC(=O)c3c[nH]nc3C(F)(F)F)CC2)c1Cl	23.2461	1	0.6187	0.3813	TP	0.0003	YES
V	1717	Cc1cccc(OCC(O)CN2C(=N)N(Cc3ccccc3)c4ccccc24)c1	18.7791	1	0.5472	0.4528	TP	0.0001	YES
A	1718	CNc1cc(Nc2cnc(C#N)c(OC(C)CN(C)C)n2)ncc1C#CC(C)(C)O	18.9312	1	0.5497	0.4503	TP	0.0001	YES
C	1719	CCc1c(C2CCN(CCCSc3ccc(F)cc3)CC2)c4ccc(F)cc4n1CC(=O)O	22.9813	1	0.6145	0.3855	TP	0.0002	YES
A	1720	CCN1CCN(CC1)C(CNS(=O)(=O)c2ccc(OC)c(C)c2)c3cccnc3	13.6119	1	0.4646	0.5354	FN	0.0001	YES
C	1721	Clc1ccc2OCCN(C(=O)CCC(=O)NCCCN3CCN(Cc4ccccc4)CC3)c2c1	23.7376	1	0.6266	0.3734	TP	0.0001	YES
P	1722	Fc1ccc(cc1)C(=O)Nc2cc(ccc2N3CCCC3)S(=O)(=O)N4CCOCC4	15.1063	1	0.4885	0.5115	FN	0.0002	YES
A	1723	COc1ccc(c(c1)C(=O)N2CC3CN(CC3C2)c4nc(C)cc(C)n4)n5nccn5	16.3455	1	0.5083	0.4917	TP	0.0005	YES
P	1724	COc1ccc(cc1)n2cc(CNCC3CCOCC3)c(n2)c4cccc(F)c4	20.2084	1	0.5701	0.4299	TP	0.0002	YES
P	1725	N=C1N(Cc2cccnc2)C3=C(C=C1C(=O)NCC4CCCO4)C(=O)N5C=CC=CC5=N3	13.8567	1	0.4685	0.5315	FN	0.0005	YES
C	1726	COc1cc(CCN2CCN(CC(O)c3ccc4C(=O)OCc4c3C)CC2)ccc1C#N	21.5156	1	0.591	0.409	TP	0.0001	YES
C	1727	CCCCCCCCCCC#CC1=[N](C)C(=CC=C1)C#CCCCCCCCCCC	31.1948	1	0.7459	0.2541	TP	0.0001	YES
A	1728	COc1ccc(NC(=O)c2ccc(cc2)C(=N)N(C)C)c(c1)C(=O)Nc3ccc(Cl)cn3	14.2593	1	0.4749	0.5251	FN	0.0002	YES
V	1729	CCc1ccc(cc1)S(=O)(=O)NC2C(O)CCc3ccc(NC(=O)C4CCCN4Cc5cccc(Cl)c5)cc23	20.7622	1	0.579	0.421	TP	0.0005	YES
V	1730	CN1CCc2cncn2Cc3ccc(C#N)c(Oc4ccc5cccc(N6CCC1C6=O)c5c4)c3	23.449	1	0.622	0.378	TP	0.0009	No
A	1731	O[N](=O)c1cccc(NC(=O)C2COc3ccccc3O2)c1	12.2335	1	0.4425	0.5575	FN	0.0002	YES
P	1732	CCCN(C1CCN(Cc2c(OC)cccc2OC)CC1)S(=O)(=O)c3cccc(c3)C(F)(F)F	18.7698	1	0.5471	0.4529	TP	0.0003	YES
C	1733	Oc1nc2ccccc2n1C3CCN(CCCN4C(=O)CCc5ccc(F)cc45)CC3	21.2891	1	0.5874	0.4126	TP	0.0005	YES
C	1734	Cc1nc(SCc2cc(cc(NCC(F)(F)F)n2)N3CCCCCC3)cn1C	21.009	1	0.5829	0.4171	TP	0.0003	YES
A	1735	CCOc1ccc(NC(=O)CN2CCN(CC(=O)Nc3cc(OC)cc(OC)c3)CC2)cc1	16.3673	1	0.5087	0.4913	TP	0.0001	YES
P	1736	Cc1cccc(N2CCN(CC(O)COCc3cccs3)CC2)c1C	16.8458	1	0.5163	0.4837	TP	0.0001	YES
A	1737	CC(C)N1CCN(CC1)C(=O)N(C)Cc2ccc(cc2)c3ccccc3	17.3839	1	0.5249	0.4751	TP	0.0001	YES
C	1738	Cc1ccc(CC(N2CCC(CN3CCC(CC3)Oc4ccc(Cl)c(Cl)c4)CC2)C(=O)O)cc1	25.0185	1	0.6471	0.3529	TP	0.0001	YES
P	1739	COc1ccc(cc1)N2CCN(CC(O)COc3ccc(OC)cc3CC=C)CC2	17.8353	1	0.5321	0.4679	TP	0.0001	YES
P	1740	COc1ccc2ncc(OC)c(CCC34CCC(CC3)(CO4)NCc5ccc6OCC(=O)Nc6n5)c2n1	20.6657	1	0.5774	0.4226	TP	0.0009	No
V	1741	COc1cc(ccc1n2cnc(C)c2)c3cn(nn3)C4CCc5c(ccc6ccccc56)N(CC(F)(F)F)C4=O	24.2101	1	0.6342	0.3658	TP	0.001	No
V	1742	CC#CCn1c(nc2N(C)C(=O)N(Cc3nc(C)cc4ccccc34)C(=O)c12)N5CCCC(N)C5	20.5767	1	0.576	0.424	TP	0.0005	YES
V	1743	Clc1cccc(CN2CCN(CCN3Cc4ccccc4C3)C2=O)c1	20.3956	1	0.5731	0.4269	TP	0.0001	YES
A	1744	Cc1ccc2nc(N3CCN(CC3)C(=O)c4ccc(F)cc4)c(cc2c1)C#N	19.9227	1	0.5655	0.4345	TP	0.0002	YES
A	1745	CC(C1=C(CCN(C)C)Cc2cc(C)ccc12)c3nccs3	14.6758	1	0.4816	0.5184	FN	0.0001	YES
P	1746	Fc1ccc(F)c(NS(=O)(=O)c2cccc3nonc23)c1	7.5606	1	0.3677	0.6323	FN	0.0002	YES
A	1747	Brc1ccc(cc1)S(=O)(=O)Cc2oc(cc2)C(=O)NCCN3CCN(Cc4ccccc4)CC3	16.8675	1	0.5167	0.4833	TP	0.0002	YES
V	1748	Cn1cc(cn1)c2ccc3c(c2)[nH]c4c(cnc(NC(C5CC5)C(F)(F)F)c34)C(=O)N	19.7177	1	0.5623	0.4377	TP	0.0006	YES
V	1749	OC(CCc1ccc(OC(F)(F)F)cc1)C2CCCC2C(=O)NCc3cc(Cl)cc(Cl)c3	23.7095	1	0.6261	0.3739	TP	0.0002	YES
A	1750	Clc1ccc(NC(=O)CN2CCN(Cc3ccccc3)CC2)nc1	16.7881	1	0.5154	0.4846	TP	0.0001	YES
C	1751	FC1(F)CCC(CC1)NC(=O)c2ccc3Sc4ccccc4C(=Nc3c2)c5cccc(Cl)c5	22.9947	1	0.6147	0.3853	TP	0.0005	YES
C	1752	CN(CC1(O)CCCCC1)C(=O)NC2CCN(Cc3ccn(c3)c4ccc(cc4)C(F)(F)F)CC2	25.969	1	0.6623	0.3377	TP	0.0003	YES
V	1753	Cc1nc(OCCCCCN2CCCCC2)cc(n1)c3ccc(F)cc3	19.5501	1	0.5596	0.4404	TP	0.0002	YES
P	1754	Cc1cc(Cl)cnc1C(=O)Nc2ccc(F)c(c2)C3(C)N=C(N)COC3F	16.6009	1	0.5124	0.4876	TP	0.0002	YES
V	1755	COc1ccccc1[N]2=C3CCc4ccccc4N3C=C2c5ccccc5	23.4287	1	0.6216	0.3784	TP	0.0005	YES
V	1756	CCCCN1C(=N)N(CCOc2ccc(C)cc2)c3ccccc13	16.4826	1	0.5105	0.4895	TP	0.0001	YES
P	1757	COc1ccc(cc1)C2N(CCN3CCOCC3)C(=O)C4=C2C(=O)c5cc(Cl)ccc5O4	17.1938	1	0.5219	0.4781	TP	0.0004	YES
P	1758	COc1cnc(nc1Oc2ccccc2)c3ccccn3	11.2531	1	0.4268	0.5732	FN	0.0001	YES
C	1759	OC(COCc1ccc(Cl)cc1)CN2CCN(CC(O)COCc3ccc(Cl)cc3)CC2	22.4967	1	0.6067	0.3933	TP	0.0001	YES
C	1760	CN1CCCC1\C=C\c2nc3cc(C)c(C)cc3n2Cc4ccc(Cl)cc4	22.1408	1	0.601	0.399	TP	0.0002	YES
P	1761	COc1ccccc1N2CCN(CC2)C(=O)c3cccc(c3)S(=O)(=O)N4CCCCCC4	16.5102	1	0.5109	0.4891	TP	0.0002	YES
V	1762	CCOC(=O)Nc1ccc(cc1)C(N2CCN(Cc3cscn3)CC2)c4ccc(cc4)C(=O)N(CC)CC	21.6211	1	0.5927	0.4073	TP	0.0002	YES
A	1763	N=C1N(Cc2occc2)C=Nc3c1c(c4ccccc4)c(c5ccccc5)n3Cc6occc6	20.5876	1	0.5762	0.4238	TP	0.0009	No
P	1764	FC(F)(F)c1ccc(COC2=CC(=O)N(C=C2)c3ccc(OCCN4CCCC4)cc3)cc1	21.8404	1	0.5962	0.4038	TP	0.0003	YES
C	1765	Cc1ncoc1c2nnc(SCCCN3CCc4ccc5oc(nc5c4CC3)C(F)(F)F)n2C	22.9841	1	0.6145	0.3855	TP	0.0006	YES
A	1766	Clc1cccc(Cl)c1\C=C\C(=O)N2CCN(CC2)c3ncccn3	16.7793	1	0.5152	0.4848	TP	0.0002	YES
P	1767	Fc1ccc(NC(=S)N2CCN(CC2)C(=O)c3occc3)cc1Cl	14.4817	1	0.4785	0.5215	FN	0.0002	YES
P	1768	COCCS(=O)(=O)c1ccc(cc1)c2ccc(CCN3CCCC3C)cc2	14.0734	1	0.472	0.528	FN	0.0001	YES
C	1769	COc1ccc(OC(F)(F)F)cc1Cn2c(cc3cc(ccc23)C#N)C(=O)NCC(C)(C)CO	20.298	1	0.5716	0.4284	TP	0.0003	YES
C	1770	COc1ccc2ncc(F)c(CCC34CCC(CC3)(CO4)NCc5nc6NC(=O)COc6c(C)c5C(C)C)c2n1	24.5894	1	0.6402	0.3598	TP	0.0009	No
A	1771	Fc1ccccc1N2CCN(CC(=O)c3ccc4cc[nH]c4c3)CC2	19.5125	1	0.559	0.441	TP	0.0002	YES
C	1772	CCNC(=O)Nc1cccc(CCN2CCN(CC2)c3cccc4nc(C)ccc34)c1	21.869	1	0.5967	0.4033	TP	0.0001	YES
C	1773	Cc1cc(c2oc3ccc4CCN(CCCSc5nnc(c6ocnc6C)n5C)CCc4c3n2)n(C)n1	21.6498	1	0.5932	0.4068	TP	0.001	No
V	1774	OC(COc1ccccc1)CN2CCC(Cc3ccccc3)CC2	17.4603	1	0.5261	0.4739	TP	0.0001	YES
C	1775	Fc1ccc(NC(=O)CN2CCN(CC(=O)NCC3(CCCCC3)N4CCOCC4)CC2)cc1	24.4798	1	0.6385	0.3615	TP	0.0002	YES
A	1776	CCOc1ccc(cc1)C(=O)N2CCCN(CC2)C(=O)c3ccc(OCC)cc3	15.0804	1	0.4881	0.5119	FN	0.0001	YES
C	1777	Clc1ccc(cc1Cl)C23CCCC2CNC3	17.0391	1	0.5194	0.4806	TP	0.0001	YES
A	1778	Brc1ccc(CN2C3=NCCCN3c4ccccc24)cc1	17.3813	1	0.5249	0.4751	TP	0.0001	YES
V	1779	CN(C)C1CCN(CC1)c2nc3ccccc3n2Cc4ccc(F)cc4	21.0429	1	0.5835	0.4165	TP	0.0002	YES
V	1780	Oc1ccc2[nH]c(CN3CCC(Cc4ccccc4F)CC3)nc2c1	20.384	1	0.5729	0.4271	TP	0.0002	YES
V	1781	Cc1ncoc1c2nnc(SCCCN3CCC4CC4(C3)c5ccccc5)n2C	19.8886	1	0.565	0.435	TP	0.0005	YES
C	1782	CC(C)(C)NC(=O)NCCN1CCCC(CNC(=O)c2cc(Cl)cc(Cl)c2)C1	19.3076	1	0.5557	0.4443	TP	0.0001	YES
V	1783	CN1CC2CC1CN2c3cnc(cn3)c4ccc5sccc5c4	16.9571	1	0.5181	0.4819	TP	0.0005	YES
V	1784	CCOc1ccc(cc1)C2=CC(=[N](CCc3ccc(OC)c(OC)c3)C(=C2)c4ccc(OCC)cc4)C	24.8318	1	0.6441	0.3559	TP	0.0002	YES
V	1785	CC(OC1CCc2nccn2CC1c3ccc(F)cc3)c4cc(cc(c4)C(F)(F)F)C(F)(F)F	28.239	1	0.6986	0.3014	TP	0.0004	YES
P	1786	COc1ccc(\C=C\CN2CCC(CC2)n3nccc3NC(=O)C4CC4)cc1	19.01	1	0.5509	0.4491	TP	0.0002	YES
P	1787	COc1ccc2C=CC(=O)N(CC(O)C3CCC(CO3)NCc4cc5SCOc5cn4)c2n1	16.2058	1	0.5061	0.4939	TP	0.0005	YES
A	1788	COc1cccc(NC(=O)CN2CCN(CC(=O)Nc3ccc(F)cc3)CC2)c1	16.4427	1	0.5099	0.4901	TP	0.0002	YES
C	1789	O\N=C(\c1ccc(CN2CCC3(CC2)OCc4cc(F)ncc34)cc1)/c5ccc(F)c(F)c5	22.9458	1	0.6139	0.3861	TP	0.0007	YES
P	1790	CC1Cn2ncc(c2CN1c3ccnc4[nH]ccc34)c5ccc(cc5)S(=O)(=O)C	13.7774	1	0.4672	0.5328	FN	0.0005	YES
P	1791	COc1cc(OC)cc(c1)C(=O)NCC2(CCN(Cc3ccccc3OC)CC2)C#N	18.5998	1	0.5444	0.4556	TP	0.0001	YES
C	1792	Clc1ccc(cc1)C(=O)NC2CCc3ccc(CCN4CCN(CC4)c5nsc6ccccc56)cc23	25.3291	1	0.6521	0.3479	TP	0.0009	No
P	1793	CCCc1cc(N2CCCC(C2)C(=O)NCc3ccc4OCOc4c3)n5ncnc5n1	17.8723	1	0.5327	0.4673	TP	0.0005	YES
C	1794	CC1=C(C(C2=C(O)CCCC2=N1)c3ccsc3)C(=O)N4CCC(CC4)c5ccccc5	17.629	1	0.5288	0.4712	TP	0.0004	YES
A	1795	C(CN1CCCCC1)Oc2ccc(OCc3ccccc3)cc2	16.4713	1	0.5103	0.4897	TP	0.0001	YES
A	1796	CN(C)Cc1cccc(OCC(=O)Nc2cc(nc(n2)c3oc(C)cc3)n4nc(C)cc4C)c1	17.5351	1	0.5273	0.4727	TP	0.0002	YES
C	1797	COCCCn1cc(CN(C2CC2)C(=O)C3CNCCC3(O)c4ccc(F)c(F)c4)c5c(F)ccc(CCC#N)c15	29.1812	1	0.7137	0.2863	TP	0.0006	YES
A	1798	COc1ccc(N2CCN(CC2)C(=O)c3ccc(F)cc3)c(c1)[N](=O)O	16.2723	1	0.5071	0.4929	TP	0.0002	YES
P	1799	Cc1ccc(cc1Cl)c2oc(\C=N\NC(=O)CN3CCCC3)cc2	16.3864	1	0.509	0.491	TP	0.0002	YES
C	1800	Cn1nc(NCC(=O)NC2CN(C2)C3CCC(COCC=C)CC3)c4cc(ccc14)C(F)(F)F	24.2788	1	0.6353	0.3647	TP	0.0003	YES
A	1801	O[N](=O)c1ccc(NC(=O)c2cn(CCC#N)nc2c3ccc4OCCOc4c3)cc1	19.2157	1	0.5542	0.4458	TP	0.0003	YES
C	1802	C=C1CC2CC1C3C2C(=O)N(CC4CCCCC4CN5CCN(CC5)c6nsc7ccccc67)C3=O	27.6636	1	0.6894	0.3106	TP	0.0011	No
A	1803	CCOc1ccc(cc1S(=O)(=O)NCc2ccccc2)n3cnnn3	8.1678	1	0.3775	0.6225	FN	0.0002	YES
C	1804	Clc1ccc(CN2CCN(CCN3Cc4ccccc4C3)C2=O)cc1	20.3956	1	0.5731	0.4269	TP	0.0001	YES
C	1805	Cc1[nH]c(cc1C(=O)NC2CCN(Cc3ccccc3)CC2)c4ccc(F)cc4	21.712	1	0.5942	0.4058	TP	0.0002	YES
A	1806	Cc1ccc(cc1)\C(=C\CN2CCCC2)\c3ccccn3	16.3598	1	0.5085	0.4915	TP	0.0002	YES
P	1807	CC(=O)c1ccc(NC(=O)CSc2oc(nn2)c3occc3)cc1	8.2563	1	0.3789	0.6211	FN	0.0002	YES
A	1808	CCCCNC(=O)c1ccc2c(c1)N=C(c3ccc(Cl)cc3)c4ccccc4S2=O	17.2831	1	0.5233	0.4767	TP	0.0001	YES
A	1809	Cc1ccc2nc(N\N=C/c3oc(cc3)[N](=O)O)nc(c4ccccc4)c2c1	18.0197	1	0.5351	0.4649	TP	0.0003	YES
V	1810	COc1cccc(Cl)c1NC(=O)N2CCN(CC2)c3cc(C)nc4ccccc34	19.7643	1	0.563	0.437	TP	0.0002	YES
V	1811	CN1CCN(CC1)c2cccc(F)c2CC3CCN(C3=O)c4ccc(cc4)C5(O)CCCC5	24.2578	1	0.6349	0.3651	TP	0.0005	YES
C	1812	Nc1ccc(cc1NC(=O)c2ccc(nc2)N3CCC4(CCNC4)CC3)c5cccs5	19.9077	1	0.5653	0.4347	TP	0.0005	YES
V	1813	CCN1CCN(CCNC(=O)c2ccc3nc(c4cccc(C)c4)c(nc3c2)c5cccc(C)c5)CC1	23.7789	1	0.6273	0.3727	TP	0.0005	YES
A	1814	COCCCN1C(=N)C(=CC2=C1N=C3C=CC=CN3C2=O)C(=O)NCc4ccc5OCOc5c4	14.1457	1	0.4731	0.5269	FN	0.0005	YES
A	1815	CC(=O)c1ccc2OCCOCCOc3ccccc3OCCOCCOc2c1	14.7541	1	0.4828	0.5172	FN	0.0001	YES
C	1816	CN1CCN(Cc2ccc3c(Cc4c(n[nH]c34)c5csc(c5)C#CCOc6cccnc6)c2)CC1	24.748	1	0.6428	0.3572	TP	0.0009	No
C	1817	CC(C)(C)COc1ccc2Oc3ccc(cc3C4(COC(=N4)N)c2c1)c5cccnc5	17.8511	1	0.5324	0.4676	TP	0.0004	YES
V	1818	Nc1ncc(cc1c2oc3ccccc3n2)c4cnn(c4)C5CCNCC5	17.5781	1	0.528	0.472	TP	0.0005	YES
P	1819	FC(F)(F)c1ccc2c(c1)ncn2C3CCN(CC3)S(=O)(=O)c4ccc(Cl)cc4	17.6005	1	0.5284	0.4716	TP	0.0003	YES
C	1820	NC1=NC(c2cccc(c2)c3cncnc3)(c4ccnc(c4)C(F)F)c5cccc(F)c15	20.9797	1	0.5825	0.4175	TP	0.0006	YES
P	1821	NC(=O)c1cccc(OC2CC3CCC(C2)N3Cc4ccccc4)n1	17.0446	1	0.5195	0.4805	TP	0.0001	YES
P	1822	OC1COCC1Nc2nc(Nc3cc(Cl)cc(Cl)c3)ncc2Br	16.1491	1	0.5052	0.4948	TP	0.0002	YES
C	1823	Brc1ccc(cc1)[N]2=C(C=C(C=C2c3ccccc3)c4ccccc4)c5ccccc5	24.2388	1	0.6346	0.3654	TP	0.0005	YES
A	1824	COc1c(C(=O)C)c(O)c(OCc2ccc(Br)cc2)c3occc13	10.1722	1	0.4095	0.5905	FN	0.0001	YES
A	1825	CC(=O)Nc1ccc2ccn(c3cc(NC4CC4)n5ncc(C#N)c5n3)c2c1	16.5802	1	0.5121	0.4879	TP	0.0005	YES
C	1826	COc1ccc(CC(=O)N2CCC(CC2)Nc3nc4ccccc4n3Cc5ccc(F)cc5)cc1	22.6676	1	0.6095	0.3905	TP	0.0005	YES
A	1827	Fc1ccc(cc1)N2CCN(CC2)S(=O)(=O)c3cccc(c3)C(=O)Nc4ccncc4	14.2856	1	0.4753	0.5247	FN	0.0002	YES
C	1828	OC(COC(c1ccc(Cl)cc1)c2ccc(Cl)cc2)CN3CCN(CC3)c4ccccn4	24.0734	1	0.632	0.368	TP	0.0002	YES
P	1829	CCCCNC(=O)C1=CC2=C(N=C3N(C=CC=C3C)C2=O)N(Cc4ccncc4)C1=N	14.8794	1	0.4848	0.5152	FN	0.0002	YES
P	1830	O=C(NC1CC1c2ccccc2)N3CCC(CC3)c4onc(n4)c5nccc6ccccc56	21.1416	1	0.5851	0.4149	TP	0.0009	No
C	1831	COc1cc2CCN(CCC(C)c3ccc(Cl)cc3)Cc2cc1OC	18.908	1	0.5493	0.4507	TP	0.0001	YES
P	1832	O=C1NCC2(CCN(CCc3ccccc3)CC2)O1	12.9913	1	0.4546	0.5454	FN	0.0001	YES
C	1833	CCc1cc([nH]n1)C(=O)NC2CC(C)(C)Oc3nc(c4ccc(Cl)cc4Cl)c(cc23)c5ccc(Cl)cc5	24.7893	1	0.6434	0.3566	TP	0.0005	YES
A	1834	COc1ccccc1N(C)S(=O)(=O)c2ccc(Cl)c(c2)C(=O)Nc3ccncc3	10.2183	1	0.4103	0.5897	FN	0.0002	YES
A	1835	NC(=O)c1ccccc1NC(=O)CN2CCN(Cc3ccccc3)CC2	15.4379	1	0.4938	0.5062	FN	0.0001	YES
C	1836	O=C(CN1CCN(CC1)C2CCCCC2)Nc3ccccc3c4ccccc4	22.3655	1	0.6046	0.3954	TP	0.0001	YES
V	1837	CCC1N=C(NC1(c2ccc(F)cc2)c3ccc(F)cc3)c4cc(ccn4)C#N	22.2655	1	0.603	0.397	TP	0.0002	YES
V	1838	Cn1nc(NCC(=O)NC2CN(C2)C3CCC(CC3)c4ccc5OCOc5c4)c6cc(ccc16)C(F)(F)F	25.9149	1	0.6614	0.3386	TP	0.001	No
V	1839	CC(=O)Nc1cccc(c1)C2CCN(Cc3ccc(cc3)C(=O)c4nc(C)c(C)n4c5ccc(F)cc5)CC2	22.5628	1	0.6078	0.3922	TP	0.0005	YES
A	1840	CCCN1C(=O)c2ccccc2N=C1SCC(=O)N3CCN(CC3)C(=O)c4occc4	15.5123	1	0.495	0.505	FN	0.0002	YES
A	1841	CN1C(=O)C(NC(=O)\C=C\c2ccc(Cl)cc2Cl)N=C(c3ccccc3)c4ccccc14	20.0969	1	0.5683	0.4317	TP	0.0002	YES
A	1842	CCC(=O)c1cn(Cc2ccc(cc2)C#N)c3ccccc13	14.114	1	0.4726	0.5274	FN	0.0001	YES
P	1843	COc1ccc(CN(C)C)c(Oc2ccc(Cl)c(Cl)c2)c1	14.8841	1	0.4849	0.5151	FN	0.0001	YES
V	1844	COC1CN(CCCOc2ccc(F)cc2)CCC1NC(=O)c3c(Cl)c(N)ccc3OC	20.5104	1	0.575	0.425	TP	0.0002	YES
A	1845	CC1N(CCn2c1nnc2c3nc(C)ns3)C(=O)c4ccc(cc4)c5cccs5	13.741	1	0.4666	0.5334	FN	0.0005	YES
A	1846	Cc1cc(N2CCN(C\C=C\c3ccccc3)CC2)n4ncnc4n1	17.9852	1	0.5345	0.4655	TP	0.0003	YES
V	1847	NCCCCN(CC1CN(CCN1)C(=O)c2ccccc2)C3CCCc4cccnc34	23.7668	1	0.6271	0.3729	TP	0.0001	YES
C	1848	COc1ccc(CN2CCC(CC2)N(CCc3ccccc3)Cc4ccccc4)c(OC)c1	24.2982	1	0.6356	0.3644	TP	0.0001	YES
V	1849	CN1CC(c2ccc3sccc3c2)c4ccc(cc4C1)N5CCOCC5	19.3096	1	0.5557	0.4443	TP	0.0004	YES
P	1850	COCCNc1ccnc2c(Cl)cccc12	12.543	1	0.4475	0.5525	FN	0.0001	YES
A	1851	CS(=O)(=O)Nc1ccc(cc1)C(=O)C2CCN(CCc3ccccc3)CC2	11.9719	1	0.4383	0.5617	FN	0.0001	YES
V	1852	Cc1cccc(c1)C2N(Cc3cccn3c4ncccn4)CCc5c2[nH]c6ccccc56	23.0217	1	0.6151	0.3849	TP	0.0009	No
A	1853	Cc1ccc(cc1C)n2ncc3C(CCCc23)NC(=O)c4cocc4	16.0051	1	0.5029	0.4971	TP	0.0002	YES
A	1854	CC(=O)NC(Cc1cc(C)ccc1C)C(=O)N2CCN(CC2)C(=O)c3ccc(Br)cc3	15.8189	1	0.4999	0.5001	FN	0.0002	YES
A	1855	Clc1ccc(cc1)C(=O)N2CCC(CC2)C(=O)Nc3sccc3C#N	15.1631	1	0.4894	0.5106	FN	0.0002	YES
A	1856	Cc1ccc(OCC(=O)N2CCC3(CC2)CC(=O)c4ccccc4O3)cc1	15.3649	1	0.4926	0.5074	FN	0.0001	YES
A	1857	CCC(O)Cn1nc(Nc2cccc(Cl)c2F)nc1c3cc(C)nc(C)c3	17.3769	1	0.5248	0.4752	TP	0.0002	YES
A	1858	Cc1ccc(NC(=O)CCN2CCC(Cc3ccccc3)CC2)cc1	17.8072	1	0.5317	0.4683	TP	0.0001	YES
P	1859	CN1C(=O)N(C)c2nc(SCCN3CCCCC3)n(Cc4ccc(C)cc4)c2C1=O	17.6354	1	0.5289	0.4711	TP	0.0002	YES
V	1860	CCCCCCCCCCCCCCCC[N]1=CC=Cc2ccccc12	27.4884	1	0.6866	0.3134	TP	0.0001	YES
C	1861	CCN1CCN(CC1)c2cc3[nH]c(nc3cc2Cl)C(=O)C4(C)CCC(CC4)NC(=O)OC	21.5704	1	0.5919	0.4081	TP	0.0002	YES
C	1862	CN1Cc2cncn2Cc3ccc(C#N)c(Oc4ccc5CCC(N6CCC1C6=O)c5c4)c3	22.8305	1	0.6121	0.3879	TP	0.0009	No
A	1863	COC(=O)c1[nH]c2ccccc2c1NC(=O)CN3CCN(Cc4ccc5OCOc5c4)CC3	18.3587	1	0.5405	0.4595	TP	0.0005	YES
V	1864	Nc1ccc(cn1)c2n[nH]c(n2)C3CCN(Cc4ccc(cc4)c5nc6ccnc(O)c6cc5c7ccccc7)CC3	28.3688	1	0.7007	0.2993	TP	0.0012	No
V	1865	Clc1ccc2c(c1)c(cn2c3ccccc3)C4CCN(CCN5CCNC5=O)CC4	22.5388	1	0.6074	0.3926	TP	0.0004	YES
C	1866	Cc1c2CCCN3CCCC3CNc4cc(ccc4C(=O)N)n2c5CC(C)(C)CC(=O)c15	21.1154	1	0.5846	0.4154	TP	0.0004	YES
V	1867	Brc1ccc(OCC(=O)Nc2ccccc2)c(CNC3CCCC3)c1	16.2886	1	0.5074	0.4926	TP	0.0001	YES
P	1868	CCCN(CC(=O)Nc1ccccc1C)C(=O)c2ccc(N3CCOCC3)c(c2)[N](=O)O	18.6096	1	0.5445	0.4555	TP	0.0002	YES
A	1869	COc1ccc(NC(=O)c2occc2)cc1NC(=O)c3cccc(OC(C)C)c3	12.5976	1	0.4483	0.5517	FN	0.0001	YES
V	1870	Fc1ccc(cc1)C(CCCCC(=O)N2CCC(CNC(=O)c3cc(cc(c3)C(F)(F)F)C(F)(F)F)C2)c4ccc(F)cc4	33.0071	1	0.7749	0.2251	TP	0.0005	YES
V	1871	CC1CN(C(=O)CCC(=O)NCCCN2CCC(Cc3ccccc3)CC2)c4cc(Cl)ccc4O1	24.5238	1	0.6392	0.3608	TP	0.0001	YES
C	1872	COc1cnc2C=CC(=O)N(CCN3CCC(CC3)c4nc5cc(Cl)c(F)cc5[nH]4)c2c1	21.1949	1	0.5859	0.4141	TP	0.0005	YES
A	1873	Cc1cc(NCCCn2ccnc2)n3nc(C)c(c4ccccc4)c3n1	17.0303	1	0.5193	0.4807	TP	0.0002	YES
A	1874	Nc1nnc(SCC(=O)Nc2ccc(F)c(Cl)c2)n1c3ccccc3	13.7032	1	0.466	0.534	FN	0.0002	YES
V	1875	CC(C)C(=O)NC1CCc2cc(CCN3CCN(CC3)c4nsc5ccccc45)ccc12	21.912	1	0.5974	0.4026	TP	0.0005	YES
C	1876	FC(F)(F)Oc1ccc2[nH]c(nc2c1)C3CCC4(CC3)CN(C(=O)O4)c5ccccc5	20.6138	1	0.5766	0.4234	TP	0.0006	YES
A	1877	OC(CN(c1ccc(cc1)[N](=O)O)S(=O)(=O)c2ccccc2)CN3CCCCC3	14.6158	1	0.4806	0.5194	FN	0.0002	YES
C	1878	Cc1oc(nc1CN2CCCN(CC2)C(=O)c3occc3)c4ccc(Cl)cc4	19.0035	1	0.5508	0.4492	TP	0.0002	YES
P	1879	NC(=O)c1ccsc1NC(=O)CS(=O)(=O)c2ccc(Cl)cc2	4.619	1	0.3207	0.6793	FN	0.0001	YES
C	1880	Clc1ccccc1C(=O)Nc2ccnn2C3CCN(CC4CCC=CC4)CC3	21.4271	1	0.5896	0.4104	TP	0.0002	YES
C	1881	CC(=O)N1CCN(CCOc2ccc(NC(=O)c3cccc(F)c3)cc2c4ccnn4C)CC1	20.0291	1	0.5673	0.4327	TP	0.0002	YES
V	1882	O=C(CCN1CCN(C\C=C\c2ccccc2)CC1)Nc3ccccc3	18.3492	1	0.5404	0.4596	TP	0.0002	YES
P	1883	COc1ccc(cc1)C2CC(=O)C=C(C2)c3cccc(OC)c3	11.8155	1	0.4358	0.5642	FN	0.0001	YES
C	1884	FC(F)(F)Oc1ccc(OC2CC2)c(CNC3CCC4CCC3(N4)c5ccccc5)c1	24.991	1	0.6466	0.3534	TP	0.0005	YES
C	1885	Fc1ccc(cc1)C(=O)Nc2ccc(cc2)c3oc(NCCCN4CCCCC4)nn3	20.9637	1	0.5822	0.4178	TP	0.0002	YES
P	1886	Fc1cn(CC2CN(C(=O)O2)c3ccc(N4CCC(=CC#N)CC4)c(F)c3)nn1	18.5763	1	0.544	0.456	TP	0.0003	YES
A	1887	CNc1cc(Nc2cnc(C#N)c(OC(C)CN(C)C)n2)ncc1C3CC3	17.8393	1	0.5322	0.4678	TP	0.0002	YES
P	1888	CC(Sc1nnc(c2cccnc2)n1c3ccccc3)C(=O)Nc4ccc(C)cc4	16.0704	1	0.5039	0.4961	TP	0.0002	YES
A	1889	COc1cc(F)ccc1c2cncc(c2)C3CCCN3	14.8462	1	0.4843	0.5157	FN	0.0001	YES
C	1890	Cc1ccc2c(cccc2n1)N3CCN(CCc4cccc5c4OCc6c(ncn56)C(=O)NC7CC7)CC3	27.1662	1	0.6815	0.3185	TP	0.0011	No
A	1891	CCOC(=O)C1(Cc2ccc(Cl)cc2)CCN(CC1)C(C)CCn3cccn3	18.5272	1	0.5432	0.4568	TP	0.0001	YES
P	1892	COc1ccc(cc1)C2=NN(Cc3ccc(cc3)[N](=O)O)C(=O)C=C2	12.7925	1	0.4515	0.5485	FN	0.0002	YES
V	1893	CC(C)N1C(=O)COc2c(CCN3CCN(CC3)c4cccc5nc(C)ccc45)cccc12	21.6327	1	0.5929	0.4071	TP	0.0004	YES
A	1894	CCN(CC)CCCC(C)Nc1ccnc2cc(Cl)ccc12	18.5242	1	0.5432	0.4568	TP	0.0001	YES
A	1895	CC(C)(Cc1ccc2ccccc2c1)NCC(O)COc3ccccc3C#N	19.8322	1	0.5641	0.4359	TP	0.0001	YES
P	1896	COc1ccc(CCN2C(CN(NS(=O)(=O)Cc3ccccc3)C2=O)c4ccc(OC)cc4)cc1	15.4402	1	0.4938	0.5062	FN	0.0002	YES
A	1897	NC(=O)c1cccc(OC2CC3CCC(C2)N3CC4CC4)c1	16.8085	1	0.5157	0.4843	TP	0.0001	YES
A	1898	CC(C)c1onc(n1)N2CCN(C(C)C2)c3ncc(OCc4ccncc4C#N)cn3	19.6533	1	0.5612	0.4388	TP	0.0002	YES
A	1899	Oc1nc2ccccc2n1C3=CCN(CCCC(=O)c4ccc(F)cc4)CC3	17.9823	1	0.5345	0.4655	TP	0.0002	YES
V	1900	CN(CCCCN1CCN(CC1)c2cccc(NC(=O)C)c2)S(=O)(=O)CC3CCCCC3	17.7464	1	0.5307	0.4693	TP	0.0001	YES
C	1901	CC(C)C(CN1CCC(C)(C(C)C1)c2cccc(F)c2)CC(=O)C3Cc4ccc(O)cc4CN3	24.5195	1	0.6391	0.3609	TP	0.0002	YES
P	1902	CCCCCCS(=O)(=O)c1ccc(C(=O)CCN2CCNC(=O)C2)c(Cl)c1	11.7944	1	0.4355	0.5645	FN	0.0001	YES
V	1903	CCc1ccc(cc1)S(=O)(=O)NC2CC(C)(C)Oc3ccc(cc23)C(=O)N4CCCC4CNc5c(C)cccc5C	21.2048	1	0.5861	0.4139	TP	0.0005	YES
A	1904	NS(=O)(=O)c1ccc(CCNCc2cc(Cl)ccc2OCc3ccccc3)cc1	14.6737	1	0.4816	0.5184	FN	0.0001	YES
P	1905	COc1ccc2nccc(NC(=O)C3CCC(CO3)NCc4cc5OCCOc5cn4)c2n1	17.2831	1	0.5233	0.4767	TP	0.0005	YES
C	1906	CN(C1CCN(C1)C(=O)N2CCC(C2)NCCC(C)(C)c3ccc(Cl)cc3)C(=O)c4ccc(cc4)c5ccc(cc5)C(F)(F)F	30.8999	1	0.7412	0.2588	TP	0.0006	YES
V	1907	CC(C)N(CCN(C1CCC2(CC2C1)c3cccc(c3)C#N)C(=O)Nc4ccc(F)c(Cl)c4)C(C)CO	27.9233	1	0.6936	0.3064	TP	0.0002	YES
P	1908	CC(C(=O)Nc1nccs1)c2ccc(cc2)[N](=O)O	10.2377	1	0.4106	0.5894	FN	0.0002	YES
A	1909	O=C(Nc1ccc(cc1)n2cccn2)C3CCN(Cc4ccsc4)CC3	16.3726	1	0.5087	0.4913	TP	0.0002	YES
A	1910	CN(CC#CCC(c1ccccc1)c2ccccc2)C(C)(C)C	18.9746	1	0.5504	0.4496	TP	0	YES
C	1911	Cc1oc(nc1CN2CCC(CC2)C(=O)NCc3cccs3)c4ccccc4C	19.2477	1	0.5547	0.4453	TP	0.0002	YES
C	1912	CCN1\C(=C\C2=CC=C3C=CC=C(C)C3=[N]2CC)\Sc4ccccc14	21.0579	1	0.5837	0.4163	TP	0.0003	YES
P	1913	COc1ccc(CN2CCN(CC2)c3ccccc3F)c(OC)c1	17.1603	1	0.5213	0.4787	TP	0.0001	YES
C	1914	CCN(CC1CCCN(CCc2cccc(F)c2)C1)C(=O)c3oc4ccccc4c3	22.3733	1	0.6048	0.3952	TP	0.0002	YES
C	1915	CCN(CC)CCOc1cc(c(Cl)cc1Cl)c2nc(SC)nc3[nH]cc(C#N)c23	21.0162	1	0.583	0.417	TP	0.0002	YES
P	1916	COc1ccc(cc1)S(=O)(=O)N2CCC(CC2)n3cnc4cc(ccc34)C(F)(F)F	16.133	1	0.5049	0.4951	TP	0.0003	YES
P	1917	CC(C)Cc1ccc(cc1)C2=CSC3=NCCN23	12.3313	1	0.4441	0.5559	FN	0.0001	YES
A	1918	Oc1ccc(cc1)C2=CC3(CCNCC3)Oc4ccccc24	15.6432	1	0.4971	0.5029	FN	0.0001	YES
P	1919	Cc1c(OC2CC3CCC(C2)N3Cc4ccccc4)cccc1C(=O)N	18.7253	1	0.5464	0.4536	TP	0.0001	YES
V	1920	Cc1nc(nc(OCCCN2CCCCC2)c1Cl)c3ccccc3	18.5335	1	0.5433	0.4567	TP	0.0001	YES
A	1921	Oc1ccc(cn1)c2nc3ccccc3n2Cc4ccc(Cl)cc4	16.5072	1	0.5109	0.4891	TP	0.0002	YES
C	1922	NC(=O)c1cccc(OC2CC3CCC(C2)N3C4(CC4)c5ccccc5)c1	18.6238	1	0.5448	0.4552	TP	0.0004	YES
A	1923	COC(=O)C(NC(=O)c1cc(nc2ccccc12)c3ccccc3)c4ccccc4	15.7011	1	0.498	0.502	FN	0.0001	YES
P	1924	COc1cccc2c1c(NCC(C)(C)c3ccccc3)nn2C	14.9896	1	0.4866	0.5134	FN	0.0001	YES
A	1925	CC1=CC(=O)C(=NN1c2cccc(c2)C(F)(F)F)C(=O)O	9.4073	1	0.3973	0.6027	FN	0.0002	YES
A	1926	O[N](=O)c1ccc(OCCCCN2CCc3ccccc3C2)cc1	18.8964	1	0.5491	0.4509	TP	0.0002	YES
P	1927	O=C1Cc2cncn2Cc3ccc(C#N)c(Oc4ccc5cccc(N6CCC(N1)C6=O)c5c4)c3	20.2235	1	0.5704	0.4296	TP	0.0009	No
P	1928	Cc1cn2cc(CC(=O)N3CCC4(CC3)CN(Cc5ccc(cc5)n6cccn6)C4)nc2s1	19.7671	1	0.5631	0.4369	TP	0.0009	No
P	1929	CCCCN1C(=O)N(CC(=O)N2N=C3C(CCC/C/3=C\c4occc4)C2c5occc5)C(=O)C1=O	15.4624	1	0.4942	0.5058	FN	0.0006	YES
V	1930	OC(=O)C(Cc1ccc(Cl)cc1)N2CCC(CN3CCC(CC3)Oc4ccc(Cl)c(Cl)c4)CC2	26.0155	1	0.663	0.337	TP	0.0002	YES
C	1931	COc1ccc(CNC(=O)C2(CC3CC(=NO3)c4ccccc4)CCN(CC2)C(=O)C5CCCC5)cc1	21.7272	1	0.5944	0.4056	TP	0.0004	YES
P	1932	CC(C)CO\N=C\COc1ccc(CN2CCC(CC2)NC(=O)C3=CC(=O)c4ccc(F)cc4O3)cc1F	22.307	1	0.6037	0.3963	TP	0.0003	YES
C	1933	COc1ccc(cc1CO)c2ccc3c(nc(nc3n2)N4CCC(O)C4)N5CCOCC5C	19.4319	1	0.5577	0.4423	TP	0.0005	YES
P	1934	CCCSc1nnc2N(C)C(=O)c3c4CCCc4sc3n12	12.2867	1	0.4434	0.5566	FN	0.0002	YES
V	1935	Cn1cnc(c1)C(=O)N(Cc2ccc(F)c(c2)C(F)(F)F)C3CC4CNCC4C3	22.2509	1	0.6028	0.3972	TP	0.0003	YES
P	1936	OC(CN1CCN(Cc2ccccc2)CC1)c3ccc(cc3)[N](=O)O	18.4731	1	0.5424	0.4576	TP	0.0002	YES
C	1937	CN1CCCN(CC(=O)Nc2cc(nc(n2)c3oc(C)cc3)n4nc(C)cc4C)CC1	18.2695	1	0.5391	0.4609	TP	0.0002	YES
A	1938	CN1CCN(CC1)C(=O)\C(=C\c2ccc(F)cc2)\NC(=O)c3ccccc3	15.899	1	0.5012	0.4988	TP	0.0003	YES
V	1939	Cc1ccnc(C)c1C(=O)N2CCC(C)(CC2)N3CCC(CC3)N(c4ccccc4)c5ccccc5	24.841	1	0.6442	0.3558	TP	0.0004	YES
V	1940	CC1(CCc2ccc3OCOc3c2)NCCc4c1[nH]c5ccccc45	19.0284	1	0.5512	0.4488	TP	0.0004	YES
P	1941	CC(C)S(=O)(=O)NC1CN(C)CC1c2ccc(cc2)c3ccc(cc3)C#N	14.4344	1	0.4777	0.5223	FN	0.0001	YES
A	1942	N#Cc1cnc(Nc2cc(ncn2)N3CCCNCC3)s1	14.2504	1	0.4748	0.5252	FN	0.0002	YES
P	1943	Fc1ccc(NC(=O)CN2CCN(CC2)C(=O)c3oc(cc3)c4nc5ccccc5s4)cc1	17.7667	1	0.531	0.469	TP	0.0005	YES
V	1944	CCC(C)C(CN1CCC(C)(CC1)c2cccc(F)c2)NC(=O)C3Cc4ccc(O)cc4CN3	24.7222	1	0.6423	0.3577	TP	0.0002	YES
A	1945	CCCCNC(=O)C1=CC2=C(N=C3N(C=CC=C3C)C2=O)N(CCN4CCOCC4)C1=N	16.8041	1	0.5156	0.4844	TP	0.0002	YES
P	1946	COc1c(O)c(C(=O)C)c(OCc2ccc(Cl)cc2)c3ccoc13	11.2283	1	0.4264	0.5736	FN	0.0001	YES
A	1947	O[N](=O)c1ccc(cc1)N2CCN(Cc3cccc(c3)[N](=O)O)CC2	19.3709	1	0.5567	0.4433	TP	0.0003	YES
V	1948	CCOc1ccccc1NC(=O)C(NCC2(CCCCC2)N3CCCCC3)c4ccccc4	25.3126	1	0.6518	0.3482	TP	0.0001	YES
C	1949	CN1CCN(CCCN2c3ccccc3Sc4ccc(Cl)cc24)CC1	21.7202	1	0.5943	0.4057	TP	0.0001	YES
A	1950	CCC(=O)c1cc(F)ccc1OCC(=O)N2CCN(CC2)c3ccc(F)cc3	16.6989	1	0.514	0.486	TP	0.0002	YES
C	1951	CCOCCCN(C)C1CCN(CC1)C(=O)c2oc3ccccc3c2NC(=O)COc4cccc(C)c4	22.2422	1	0.6027	0.3973	TP	0.0002	YES
V	1952	Cc1cccc(OCC(=O)Nc2ccc3c(c2)nc(CCN4CCN(CC4)c5ccccn5)n3C)c1	21.517	1	0.5911	0.4089	TP	0.0005	YES
P	1953	CSCCNC(=O)c1cc2c(nc(C)n2C)c3OC(CCc13)c4ccccc4C	17.7241	1	0.5304	0.4696	TP	0.0002	YES
V	1954	Clc1ccc(CNC(=O)CN2CCN(C\C=C\c3ccccc3)CC2)cc1	19.7969	1	0.5635	0.4365	TP	0.0002	YES
C	1955	Fc1cc2COC3(CCNCC3C(=O)N(Cc4cccc5ccccc45)C6CC6)c2cc1F	25.3878	1	0.653	0.347	TP	0.0009	No
A	1956	COc1cccc(NC(=O)C(NC(=O)C2Cc3ccccc3CN2)c4ccccc4)c1	18.07	1	0.5359	0.4641	TP	0.0001	YES
V	1957	Cc1ccc(NC(=O)C(=O)NCCN2CCN(Cc3ccc(cc3)[N](=O)O)CC2)cc1	18.7445	1	0.5467	0.4533	TP	0.0002	YES
P	1958	CCC(C)N1C(=N)C(=CC2=C1N=C3C=CC(=CN3C2=O)C)C#N	11.6463	1	0.4331	0.5669	FN	0.0001	YES
C	1959	CN(C1CCN(C1)C2CCCC2)C(=O)c3ccc(cc3)n4c(C)nc5ccccc45	20.109	1	0.5685	0.4315	TP	0.0004	YES
V	1960	N#Cc1cncc(c1)c2cnc3nc(sc3c2)N4CCC(CC4)N5CCCCC5	21.4365	1	0.5898	0.4102	TP	0.0005	YES
C	1961	Fc1ccc(OCc2oc(N3CCN(Cc4ccccc4)CC3)c(n2)C#N)cc1	21.5543	1	0.5917	0.4083	TP	0.0002	YES
P	1962	O=C(Nc1ccc(cc1)S(=O)(=O)N2CCCCCC2)c3occc3	9.0997	1	0.3924	0.6076	FN	0.0001	YES
C	1963	CCN1CCN(CC1)c2cc3[nH]c(SC4(C)CCC(CC4)c5onc(C)n5)nc3cc2Cl	23.4974	1	0.6227	0.3773	TP	0.0005	YES
A	1964	O[N](=O)c1cc(Cl)ccc1N2CCN(CC2)C(=O)\C=C\c3ccc(Cl)cc3	20.0296	1	0.5673	0.4327	TP	0.0003	YES
C	1965	OC1(CN(CC1CN2CCC(CC2)N(CC=C)C(=O)Cc3ccccc3)C(=O)C4CCCC4)c5ccccc5	25.1646	1	0.6494	0.3506	TP	0.0004	YES
V	1966	CC(C)c1cc(C(=O)N2Cc3ccc(OCCNCC(C)(C)C)cc3C2)c(O)cc1O	17.2093	1	0.5221	0.4779	TP	0.0001	YES
V	1967	CCN(CC)c1ccc(NC(=O)C2(CCc3cccc(OC)c3C2)N(C)C(=O)OCC(C)C)cc1	19.0637	1	0.5518	0.4482	TP	0.0001	YES
C	1968	CC(CC(NC(=O)C1CCC1)c2ccccc2)N3CCC(CC3)c4[nH]ncc4c5ccncc5	24.1475	1	0.6332	0.3668	TP	0.0005	YES
P	1969	COc1ccc2CC3N(C)CCc4cccc(c34)c2c1O	15.8819	1	0.5009	0.4991	TP	0.0001	YES
C	1970	OC1(CCNCC1c2onc(c2)c3c(Cl)cccc3Cl)c4ccc(F)c(F)c4	22.617	1	0.6087	0.3913	TP	0.0002	YES
V	1971	Cc1cc(C)c(CN2CCCC(CNC(=O)c3ccc(F)cc3)C2)c(c1)n4cccn4	21.006	1	0.5829	0.4171	TP	0.0002	YES
C	1972	COCCN1CCCC(CN2C(=O)c3sc(cc3N=C2c4ccccc4C)c5ccc(Cl)cc5)C1	23.2008	1	0.618	0.382	TP	0.0005	YES
C	1973	CC(=O)NC1CC2(CCN(Cc3ccc4c(c3)c5ccccc5n4C(=O)N)CC2)c6ccccc16	21.8667	1	0.5967	0.4033	TP	0.0009	No
V	1974	Clc1cnc2c(CCC34CCC(CC3)(CO4)NCc5ccc6OCC(=O)Nc6n5)ccnc2c1	22.1531	1	0.6012	0.3988	TP	0.0009	No
P	1975	CN(CCCC(=O)Nc1ccc(OC(F)F)cc1)S(=O)(=O)c2ccc(F)cc2	12.1583	1	0.4413	0.5587	FN	0.0002	YES
V	1976	Clc1cc(CCN2CCN(CC2)C(=O)Cc3ccc(cc3)n4cnnn4)cc5COC(=O)c15	17.8634	1	0.5326	0.4674	TP	0.0005	YES
V	1977	FC1CCNCC1c2c([nH]c3cc(F)ccc23)C4CCCCC4	23.1704	1	0.6175	0.3825	TP	0.0002	YES
V	1978	Clc1ccc(CC(NC(=O)Cc2ccc(Cl)cc2)C(=O)NC3CC4CCC(C3)N4)cc1	22.4861	1	0.6066	0.3934	TP	0.0001	YES
A	1979	COC(=O)c1ccc(Oc2ccc(NC(=O)c3ccc(cc3)C(=N)N(C)C)c(c2)C(=O)Nc4ccc(Cl)cn4)cc1	17.2863	1	0.5234	0.4766	TP	0.0002	YES
C	1980	FC(F)(F)c1cc(cc(c1)C(F)(F)F)C2CCCN(C2=O)C3(CCC(CC3)N4CCN(C(=O)C4)c5ccccc5)c6ccccc6	33.991	1	0.7907	0.2093	TP	0.0011	No
P	1981	Cc1cc2c(F)c(Oc3ncnn4cc(OCCCN5CCCC5)c(C)c34)ccc2[nH]1	20.8267	1	0.58	0.42	TP	0.0005	YES
P	1982	CCC(CC)C(=O)N1CC(=O)Nc2ccc(Br)cc2C1c3ccccc3	15.5117	1	0.495	0.505	FN	0.0001	YES
V	1983	CN(C)CCOc1nc2N(C(=O)NCc2c(n1)c3ccccc3Cl)c4c(Cl)cccc4Cl	22.8156	1	0.6118	0.3882	TP	0.0002	YES
A	1984	COc1ccccc1NS(=O)(=O)c2cc(ccc2N3CCOCC3)N4Cc5ccccc5C4=N	16.638	1	0.513	0.487	TP	0.0005	YES
V	1985	CSc1cccc(NC(=S)N(CCCN2CCC(C)CC2)Cc3cccs3)c1	17.9053	1	0.5333	0.4667	TP	0.0001	YES
C	1986	Clc1ccc(OC2CCN(CC2)C3CCN(CC3)S(=O)(=O)NC(=O)c4ccccc4)cc1Cl	18.9551	1	0.5501	0.4499	TP	0.0002	YES
C	1987	CC(C)C1(C)CC(=O)N(Cc2ccnc(c2)N3CC(CC3=O)c4ccccc4)C(=N1)N	17.6988	1	0.53	0.47	TP	0.0002	YES
C	1988	CCc1cc(CNC(=O)c2ccc(OC3CCN(CCc4ccccc4)CC3)cc2)on1	20.9464	1	0.5819	0.4181	TP	0.0001	YES
V	1989	CCc1ccc(OCC(=O)N2CCN(CC(=O)Nc3ccccc3Cl)CC2)cc1	17.7397	1	0.5306	0.4694	TP	0.0001	YES
C	1990	Cc1ncoc1c2nnc(SCCCN3CC4CC4(C3)c5ccccc5)n2C	18.8996	1	0.5492	0.4508	TP	0.0005	YES
V	1991	CCC(=O)c1ccccc1OCCCN2CCC(Cc3ccccc3)CC2	19.1996	1	0.554	0.446	TP	0.0001	YES
P	1992	Clc1ccc(cc1)S(=O)(=O)N2CCN(CC2)C3CCN(Cc4ccccc4)CC3	18.687	1	0.5458	0.4542	TP	0.0001	YES
P	1993	O[N](=O)c1ccc(cc1)C(=O)NCCC(=O)Nc2cccc(c2)S(=O)(=O)N3CCCCCC3	13.7831	1	0.4673	0.5327	FN	0.0002	YES
V	1994	OC1(CCC(CC1)NC2CCN(C2)C(=O)C3CCN(CC3)c4cccc(c4)C(F)(F)F)c5ccc(cn5)c6ncccn6	29.5314	1	0.7193	0.2807	TP	0.001	No
P	1995	Clc1cnc2oc(nc2c1)N3CCN4CCC3CC4	16.8755	1	0.5168	0.4832	TP	0.0002	YES
A	1996	CNCc1cc(ccc1Oc2ccc(Cl)cc2C)C(=O)N	13.4005	1	0.4612	0.5388	FN	0.0001	YES
V	1997	OC(COc1cc(O)ccc1NC(=O)NC2CC2)CN3CCC4(CC3)Cc5cc(F)ccc5O4	20.8683	1	0.5807	0.4193	TP	0.0005	YES
P	1998	CC(C)n1c(C)ncc1c2ccnc(Nc3ccc(C(=O)N(C)C)c(F)c3)n2	14.7289	1	0.4824	0.5176	FN	0.0002	YES
P	1999	COc1cnc2c(NCc3nnc4ccc(nn34)c5cc(C)ns5)ccnc2c1	14.1734	1	0.4736	0.5264	FN	0.0005	YES
[truncated: 11,847 more rows]
